# Supplementary material for: Discovering unknown Madagascar biodiversity: integrative taxonomy of raft spiders (Pisauridae: Dolomedes)
Source: PeerJ. 2024 Feb 27;12:e16781. doi: 10.7717/peerj.16781 (PMC10906265; doi:10.7717/peerj.16781)
Supplement: Supplemental Information 11 — NIB: National Institute of Biology, Ljubljana, Slovenia; RMCA: Royal Museum for Central Africa, Tervuren, Belgium; SMF: Senckenberg Natural History Museum, Frankfurt, Germany; USNM: National Museum of Natural History, Smithsonian Institution, Washington, DC, USA; Sub: Sub-adult; F: Female; M: Male; J: Juvenile [file peerj-12-16781-s011.xlsx]

## Sheet: List
Voucher code	Family	Genus	Species	Scientific name	Type specimen	Deposited at	Sex	Number of individual	Country	Locality	Elevation	Latitude	Longitude	Collection date	Collector
KPARA_00129	Pisauridae	Dolomedes	bedjanic	Dolomedes bedjanic	Non	NIB	F	1	Madagascar	The 1st stream below Mantella Camp, on the trail toward Mandena village, Parc National de Marojejy	463	-14.4396	49.7774	2022/Mar/25	KP Yu
KPARA_00131	Pisauridae	Dolomedes	bedjanic	Dolomedes bedjanic	Non	NIB	Sub F	1	Madagascar	The 3rd stream below Mantella Camp, on the trail toward Mandena village, Parc National de Marojejy	412	-14.4415	49.7801	2022/Mar/25	KP Yu
KPARA_00132	Pisauridae	Dolomedes	bedjanic	Dolomedes bedjanic	Non	NIB	F	1	Madagascar	The 4th stream below Mantella Camp, on the trail toward Mandena village, Parc National de Marojejy	366	-14.444	49.7836	2022/Mar/25	KP Yu
KPARA_00133	Pisauridae	Dolomedes	bedjanic	Dolomedes bedjanic	Non	NIB	F	1	Madagascar	The 5th stream below Mantella Camp, on the trail toward Mandena village, Parc National de Marojejy	342	-14.4465	49.7851	2022/Mar/25	KP Yu
KPARA_00144	Pisauridae	Dolomedes	bedjanic	Dolomedes bedjanic	Non	NIB	F	1	Madagascar	The stream on the trail toward Cascade de Humbert, Parc National de Marojejy	546	-14.4344	49.7727	2022/Mar/28	KP Yu
KPARA_00145	Pisauridae	Dolomedes	bedjanic	Dolomedes bedjanic	Non	NIB	F	1	Madagascar	The stream on the trail toward Cascade de Humbert, Parc National de Marojejy	546	-14.4344	49.7727	2022/Mar/28	KP Yu
KPARA_00146	Pisauridae	Dolomedes	bedjanic	Dolomedes bedjanic	Non	NIB	Sub F	1	Madagascar	The stream on the trail toward Cascade de Humbert, Parc National de Marojejy	546	-14.4344	49.7727	2022/Mar/28	KP Yu
KPARA_00154	Pisauridae	Dolomedes	bedjanic	Dolomedes bedjanic	Non	NIB	F	1	Madagascar	The 3rd stream below Mantella Camp, on the trail toward Mandena village, Parc National de Marojejy	412	-14.4415	49.7801	2022/Mar/29	KP Yu
KPARA_00159	Pisauridae	Dolomedes	bedjanic	Dolomedes bedjanic	Non	NIB	Sub M	1	Madagascar	The stream on the trail toward Cascade de Humbert, Parc National de Marojejy	546	-14.4344	49.7727	2022/Mar/28	KP Yu
KPARA_00160	Pisauridae	Dolomedes	bedjanic	Dolomedes bedjanic	Non	NIB	Sub M	1	Madagascar	The stream on the trail toward Cascade de Humbert, Parc National de Marojejy	546	-14.4344	49.7727	2022/Mar/28	KP Yu
KPARA_00161	Pisauridae	Dolomedes	bedjanic	Dolomedes bedjanic	Non	NIB	Sub M	1	Madagascar	The stream on the trail toward Cascade de Humbert, Parc National de Marojejy	546	-14.4344	49.7727	2022/Mar/28	KP Yu
KPARA_00162	Pisauridae	Dolomedes	bedjanic	Dolomedes bedjanic	Non	NIB	Sub M	1	Madagascar	The stream on the trail toward Cascade de Humbert, Parc National de Marojejy	546	-14.4344	49.7727	2022/Mar/28	KP Yu
KPARA_00166	Pisauridae	Dolomedes	bedjanic	Dolomedes bedjanic	Non	NIB	M	1	Madagascar	The 1st stream below Mantella Camp, on the trail toward Mandena village, Parc National de Marojejy	463	-14.4396	49.7774	2022/Mar/30	KP Yu
KPARA_00192	Pisauridae	Dolomedes	bedjanic	Dolomedes bedjanic	Non	NIB	F	1	Madagascar	The streams around Lac Vert, Reserve Analamazoatra	939	-18.9373	48.4201	2022/Apr/04	KP Yu
KPARA_00194	Pisauridae	Dolomedes	bedjanic	Dolomedes bedjanic	Non	NIB	F	1	Madagascar	The streams around Lac Vert, Reserve Analamazoatra	939	-18.9373	48.4201	2022/Apr/05	KP Yu
KPARA_00202	Pisauridae	Dolomedes	bedjanic	Dolomedes bedjanic	Non	NIB	F	1	Madagascar	The stream along the trail Chute Sacree, Parc national d'Andasibe-Mantadia	976	-18.8252	48.4348	2022/Apr/06	KP Yu
KPARA_00226	Pisauridae	Dolomedes	bedjanic	Dolomedes bedjanic	Non	NIB	Sub M	1	Madagascar	The stream around Orchid Lake, Parc Mitsinjo	935	-18.9328	48.4136	2022/Apr/07	KP Yu
KPARA_00227	Pisauridae	Dolomedes	bedjanic	Dolomedes bedjanic	Non	NIB	M	1	Madagascar	The streams around Lac Vert, Reserve Analamazoatra	939	-18.9373	48.4201	2022/Apr/08	KP Yu
KPARA_00232	Pisauridae	Dolomedes	bedjanic	Dolomedes bedjanic	Non	NIB	M	1	Madagascar	The streams around Lac Vert, Reserve Analamazoatra	939	-18.9373	48.4201	2022/Apr/08	KP Yu
KPARA_00233	Pisauridae	Dolomedes	bedjanic	Dolomedes bedjanic	Non	NIB	F	1	Madagascar	The streams around Lac Vert, Reserve Analamazoatra	939	-18.9373	48.4201	2022/Apr/08	KP Yu
KPARA_00234	Pisauridae	Dolomedes	bedjanic	Dolomedes bedjanic	Non	NIB	M	1	Madagascar	The slow flowing stream and swamps along trail Kalanoro, next to Vakona Lodge	987	-18.888	48.4346	2022/Apr/10	KP Yu
KPARA_00235	Pisauridae	Dolomedes	bedjanic	Dolomedes bedjanic	Non	NIB	M	1	Madagascar	The slow flowing stream and swamps along trail Kalanoro, next to Vakona Lodge	987	-18.888	48.4346	2022/Apr/10	KP Yu
KPARA_00247	Pisauridae	Dolomedes	bedjanic	Dolomedes bedjanic	Non	NIB	M	1	Madagascar	The stream along the trail Chute Sacree, Parc national d'Andasibe-Mantadia	976	-18.8252	48.4348	2022/Apr/12	KP Yu
KPARA_00251	Pisauridae	Dolomedes	bedjanic	Dolomedes bedjanic	Non	NIB	F	1	Madagascar	The stream along the trail Chute Sacree, Parc national d'Andasibe-Mantadia	976	-18.8252	48.4348	2022/Apr/12	KP Yu
KPARA_00252	Pisauridae	Dolomedes	bedjanic	Dolomedes bedjanic	Non	NIB	F	1	Madagascar	The stream along the trail Chute Sacree, Parc national d'Andasibe-Mantadia	976	-18.8252	48.4348	2022/Apr/12	KP Yu
KPARA_00255	Pisauridae	Dolomedes	bedjanic	Dolomedes bedjanic	Non	NIB	F	1	Madagascar	The stream along the trail Chute Sacree, Parc national d'Andasibe-Mantadia	976	-18.8252	48.4348	2022/Apr/12	KP Yu
USNMENT01580827	Pisauridae	Dolomedes	bedjanic	Dolomedes bedjanic	Holotype	USNM	M	1	Madagascar	The 4th stream below Mantella Camp, on the trail toward Mandena village, Parc National de Marojejy	366	-14.444	49.7836	2022/Mar/25	KP Yu
USNMENT01580828	Pisauridae	Dolomedes	bedjanic	Dolomedes bedjanic	Paratype	USNM	F	1	Madagascar	The 4th stream below Mantella Camp, on the trail toward Mandena village, Parc National de Marojejy	366	-14.444	49.7836	2022/Mar/29	KP Yu
KPARA_00248	Pisauridae	Dolomedes	gregoric	Dolomedes gregoric	Non	NIB	M	1	Madagascar	The stream along the trail Chute Sacree, Parc national d'Andasibe-Mantadia	976	-18.8252	48.4348	2022/Apr/12	KP Yu
KPARA_00250	Pisauridae	Dolomedes	gregoric	Dolomedes gregoric	Non	NIB	F	1	Madagascar	The stream along the trail Chute Sacree, Parc national d'Andasibe-Mantadia	976	-18.8252	48.4348	2022/Apr/12	KP Yu
KPARA_00254	Pisauridae	Dolomedes	gregoric	Dolomedes gregoric	Non	NIB	F	1	Madagascar	The stream along the trail Chute Sacree, Parc national d'Andasibe-Mantadia	976	-18.8252	48.4348	2022/Apr/12	KP Yu
USNMENT01580825	Pisauridae	Dolomedes	gregoric	Dolomedes gregoric	Holotype	USNM	M	1	Madagascar	The stream along the trail Chute Sacree, Parc national d'Andasibe-Mantadia	976	-18.8252	48.4348	2022/Apr/12	KP Yu
USNMENT01580826	Pisauridae	Dolomedes	gregoric	Dolomedes gregoric	Paratype	USNM	F	1	Madagascar	The stream along the trail Chute Sacree, Parc national d'Andasibe-Mantadia	976	-18.8252	48.4348	2022/Apr/12	KP Yu
KPARA_00157	Pisauridae	Dolomedes	hydatostella	Dolomedes hydatostella	Non	NIB	F	1	Madagascar	The 2th muddy stream and swamp below Mantella Camp, on the trail toward Mandena village, Parc National de Marojejy	433	-14.4408	49.779	2022/Mar/29	KP Yu
KPARA_00158	Pisauridae	Dolomedes	hydatostella	Dolomedes hydatostella	Non	NIB	F	1	Madagascar	The 2th muddy stream and swamp below Mantella Camp, on the trail toward Mandena village, Parc National de Marojejy	433	-14.4408	49.779	2022/Mar/29	KP Yu
KPARA_00163	Pisauridae	Dolomedes	hydatostella	Dolomedes hydatostella	Non	NIB	F	1	Madagascar	The 2th muddy stream and swamp below Mantella Camp, on the trail toward Mandena village, Parc National de Marojejy	433	-14.4408	49.779	2022/Mar/30	KP Yu
KPARA_00164	Pisauridae	Dolomedes	hydatostella	Dolomedes hydatostella	Non	NIB	F	1	Madagascar	The 2th muddy stream and swamp below Mantella Camp, on the trail toward Mandena village, Parc National de Marojejy	433	-14.4408	49.779	2022/Mar/30	KP Yu
KPARA_00258	Pisauridae	Dolomedes	hydatostella	Dolomedes hydatostella	Non	NIB	M	1	Madagascar	The 2th muddy stream and swamp below Mantella Camp, on the trail toward Mandena village, Parc National de Marojejy	433	-14.4408	49.779	2022/Mar/30	KP Yu
USNMENT01580829	Pisauridae	Dolomedes	hydatostella	Dolomedes hydatostella	Holotype	USNM	M	1	Madagascar	The 2th muddy stream and swamp below Mantella Camp, on the trail toward Mandena village, Parc National de Marojejy	433	-14.4408	49.779	2022/Mar/23	KP Yu
USNMENT01580830	Pisauridae	Dolomedes	hydatostella	Dolomedes hydatostella	Paratype	USNM	F	1	Madagascar	The 2th muddy stream and swamp below Mantella Camp, on the trail toward Mandena village, Parc National de Marojejy	433	-14.4408	49.779	2022/Mar/30	KP Yu
KPARA_00183	Pisauridae	Dolomedes	kalanoro	Dolomedes kalanoro	Non	NIB	F	1	Madagascar	The river next to Hotel Feon'ny Ala	942	-18.9472	48.4191	2022/Apr/04	KP Yu
KPARA_00184	Pisauridae	Dolomedes	kalanoro	Dolomedes kalanoro	Non	NIB	F	1	Madagascar	The river next to Hotel Feon'ny Ala	942	-18.9472	48.4191	2022/Apr/04	KP Yu
KPARA_00185	Pisauridae	Dolomedes	kalanoro	Dolomedes kalanoro	Non	NIB	M	1	Madagascar	The river next to Hotel Feon'ny Ala	942	-18.9472	48.4191	2022/Apr/04	KP Yu
KPARA_00186	Pisauridae	Dolomedes	kalanoro	Dolomedes kalanoro	Non	NIB	Sub F	1	Madagascar	The river next to Hotel Feon'ny Ala	942	-18.9472	48.4191	2022/Apr/04	KP Yu
KPARA_00187	Pisauridae	Dolomedes	kalanoro	Dolomedes kalanoro	Non	NIB	Sub M	1	Madagascar	The river next to Hotel Feon'ny Ala	942	-18.9472	48.4191	2022/Apr/04	KP Yu
KPARA_00193	Pisauridae	Dolomedes	kalanoro	Dolomedes kalanoro	Non	NIB	F	1	Madagascar	The streams around Lac Vert, Reserve Analamazoatra	939	-18.9373	48.4201	2022/Apr/04	KP Yu
KPARA_00195	Pisauridae	Dolomedes	kalanoro	Dolomedes kalanoro	Non	NIB	Sub F	1	Madagascar	The streams around Lac Vert, Reserve Analamazoatra	939	-18.9373	48.4201	2022/Apr/05	KP Yu
KPARA_00196	Pisauridae	Dolomedes	kalanoro	Dolomedes kalanoro	Non	NIB	Sub M	1	Madagascar	The streams around Lac Vert, Reserve Analamazoatra	939	-18.9373	48.4201	2022/Apr/05	KP Yu
KPARA_00201	Pisauridae	Dolomedes	kalanoro	Dolomedes kalanoro	Non	NIB	M	1	Madagascar	The river next to Hotel Feon'ny Ala	942	-18.9472	48.4191	2022/Apr/04	KP Yu
KPARA_00207	Pisauridae	Dolomedes	kalanoro	Dolomedes kalanoro	Non	NIB	M	1	Madagascar	The river along Circuit Tsakoka, Parc national d'Andasibe-Mantadia	959	-18.7985	48.4263	2022/Apr/06	KP Yu
KPARA_00208	Pisauridae	Dolomedes	kalanoro	Dolomedes kalanoro	Non	NIB	F	1	Madagascar	The river along Circuit Tsakoka, Parc national d'Andasibe-Mantadia	959	-18.7985	48.4263	2022/Apr/06	KP Yu
KPARA_00212	Pisauridae	Dolomedes	kalanoro	Dolomedes kalanoro	Non	NIB	Sub F	1	Madagascar	The streams around Lac Vert, Reserve Analamazoatra	939	-18.9373	48.4201	2022/Apr/05	KP Yu
KPARA_00213	Pisauridae	Dolomedes	kalanoro	Dolomedes kalanoro	Non	NIB	Sub M	1	Madagascar	The streams around Lac Vert, Reserve Analamazoatra	939	-18.9373	48.4201	2022/Apr/05	KP Yu
KPARA_00214	Pisauridae	Dolomedes	kalanoro	Dolomedes kalanoro	Non	NIB	Sub F	1	Madagascar	The river along Circuit Tsakoka, Parc national d'Andasibe-Mantadia	959	-18.7985	48.4263	2022/Apr/06	KP Yu
KPARA_00228	Pisauridae	Dolomedes	kalanoro	Dolomedes kalanoro	Non	NIB	M	1	Madagascar	The streams around Lac Vert, Reserve Analamazoatra	939	-18.9373	48.4201	2022/Apr/08	KP Yu
KPARA_00231	Pisauridae	Dolomedes	kalanoro	Dolomedes kalanoro	Non	NIB	M	1	Madagascar	The streams around Lac Vert, Reserve Analamazoatra	939	-18.9373	48.4201	2022/Apr/08	KP Yu
KPARA_00229	Pisauridae	Dolomedes	rotundus	Dolomedes rotundus	Non	NIB	Sub F	1	Madagascar	The streams around Lac Vert, Reserve Analamazoatra	939	-18.9373	48.4201	2022/Apr/08	KP Yu
KPARA_00230	Pisauridae	Dolomedes	rotundus	Dolomedes rotundus	Non	NIB	J	1	Madagascar	The streams around Lac Vert, Reserve Analamazoatra	939	-18.9373	48.4201	2022/Apr/08	KP Yu
KPARA_00236	Pisauridae	Dolomedes	rotundus	Dolomedes rotundus	Non	NIB	M	1	Madagascar	The slow flowing stream and swamps along trail Kalanoro, next to Vakona Lodge	987	-18.888	48.4346	2022/Apr/10	KP Yu
KPARA_00237	Pisauridae	Dolomedes	rotundus	Dolomedes rotundus	Non	NIB	M	1	Madagascar	The slow flowing stream and swamps along trail Kalanoro, next to Vakona Lodge	987	-18.888	48.4346	2022/Apr/10	KP Yu
KPARA_00238	Pisauridae	Dolomedes	rotundus	Dolomedes rotundus	Non	NIB	M	1	Madagascar	The slow flowing stream and swamps along trail Kalanoro, next to Vakona Lodge	987	-18.888	48.4346	2022/Apr/10	KP Yu
KPARA_00239	Pisauridae	Dolomedes	rotundus	Dolomedes rotundus	Non	NIB	M	1	Madagascar	The slow flowing stream and swamps along trail Kalanoro, next to Vakona Lodge	987	-18.888	48.4346	2022/Apr/10	KP Yu
KPARA_00241	Pisauridae	Dolomedes	rotundus	Dolomedes rotundus	Non	NIB	J	3	Madagascar	The slow flowing stream and swamps along trail Kalanoro, next to Vakona Lodge	987	-18.888	48.4346	2022/Apr/10	KP Yu
KPARA_00243	Pisauridae	Dolomedes	rotundus	Dolomedes rotundus	Non	NIB	F	1	Madagascar	The slow flowing stream and swamps along trail Kalanoro, next to Vakona Lodge	987	-18.888	48.4346	2022/Apr/10	KP Yu
KPARA_00244	Pisauridae	Dolomedes	rotundus	Dolomedes rotundus	Non	NIB	F	1	Madagascar	The slow flowing stream and swamps along trail Kalanoro, next to Vakona Lodge	987	-18.888	48.4346	2022/Apr/10	KP Yu
MT_207084	Pisauridae	Dolomedes	rotundus	Dolomedes rotundus	Non	RMCA	M	1	Madagascar	Tamatave, Foulpointe, foret Analalava	NA	NA	NA	1995/Jan	Pauly A.
USNMENT01580831	Pisauridae	Dolomedes	rotundus	Dolomedes rotundus	Holotype	USNM	M	1	Madagascar	The slow flowing stream and swamps along trail Kalanoro, next to Vakona Lodge	987	-18.888	48.4346	2022/Apr/10	KP Yu
USNMENT01580832	Pisauridae	Dolomedes	rotundus	Dolomedes rotundus	Paratype	USNM	F	1	Madagascar	The slow flowing stream and swamps along trail Kalanoro, next to Vakona Lodge	987	-18.888	48.4346	2022/Apr/10	KP Yu
MT_119613	Pisauridae	Dolomedes	straeleni	Dolomedes straeleni	Holotype	RMCA	F	1	Congo DRC	P.N. Upemba	1750	NA	NA	1947/Mar/14–31	Byue-Bala, affl. g. Muye et sous-affl. dr. Lufira
SMF_RII/10547	Pisauridae	Dolomedes	straeleni	Dolomedes straeleni	Paratype	SMF	F	1	Congo DRC	ParcNal. Upemba	NA	NA	NA	NA	NA
