# Supplementary material for: Discovering unknown Madagascar biodiversity: integrative taxonomy of raft spiders (Pisauridae: Dolomedes)
Source: PeerJ. 2024 Feb 27;12:e16781. doi: 10.7717/peerj.16781 (PMC10906265; doi:10.7717/peerj.16781)
Supplement: Supplemental Information 12 — The raw measurements, landmark coordinates, and the R code for morphological analyses. An aligned COI matrix is also included. [file peerj-12-16781-s012.zip]

Archive with 14 entries (14 files):
- Epigynum_dorsal.csv
- Epigynum_ventral_middle.csv
- Epigynum_ventral_outer.csv
- Measure_Embolus.csv
- Measurement.csv
- Palp_E.csv
- Palp_F.csv
- Palp_LA.csv
- Palp_Retrolateral_RTA.csv
- Palp_Ventral_E.csv
- Palp_Ventral_F.csv
- Palp_Ventral_MA.csv
- Morphology_code.R
- Supplementary_material_aligned_COI_matrix.nex
