# Supplementary material for: Discovering unknown Madagascar biodiversity: integrative taxonomy of raft spiders (Pisauridae: Dolomedes)
Source: PeerJ. 2024 Feb 27;12:e16781. doi: 10.7717/peerj.16781 (PMC10906265; doi:10.7717/peerj.16781)
Supplement: Supplemental Information 12 — The raw measurements, landmark coordinates, and the R code for morphological analyses. An aligned COI matrix is also included. [file peerj-12-16781-s012.zip › Epigynum_dorsal.csv]

Voucher	Species	Sex	NO	X	Y
KPARA_00183	kalanoro	F	1	46	27.25
KPARA_00183	kalanoro	F	2	41.49	45.74
KPARA_00183	kalanoro	F	3	50.83	29.58
KPARA_00183	kalanoro	F	4	49.49	37.16
KPARA_00183	kalanoro	F	5	45.91	35.33
KPARA_00183	kalanoro	F	6	46.33	29.66
KPARA_00183	kalanoro	F	7	41.49	39.33
KPARA_00183	kalanoro	F	8	41.66	31.91
KPARA_00184	kalanoro	F	1	45.58	29.42
KPARA_00184	kalanoro	F	2	42.66	45.58
KPARA_00184	kalanoro	F	3	50.49	30.91
KPARA_00184	kalanoro	F	4	51.33	36.33
KPARA_00184	kalanoro	F	5	47.99	34.74
KPARA_00184	kalanoro	F	6	47.33	28.74
KPARA_00184	kalanoro	F	7	40.58	39.83
KPARA_00184	kalanoro	F	8	41.66	32.58
KPARA_00193	kalanoro	F	1	46.92	27.75
KPARA_00193	kalanoro	F	2	41.91	44.66
KPARA_00193	kalanoro	F	3	49.99	31.49
KPARA_00193	kalanoro	F	4	50.74	37.24
KPARA_00193	kalanoro	F	5	47.83	36.83
KPARA_00193	kalanoro	F	6	47.66	30.74
KPARA_00193	kalanoro	F	7	41.41	38.16
KPARA_00193	kalanoro	F	8	43.33	30.66
KPARA_00208	kalanoro	F	1	46	29.75
KPARA_00208	kalanoro	F	2	42.74	45.41
KPARA_00208	kalanoro	F	3	49.74	29.99
KPARA_00208	kalanoro	F	4	53.49	33.16
KPARA_00208	kalanoro	F	5	50.41	34.99
KPARA_00208	kalanoro	F	6	47.83	29.91
KPARA_00208	kalanoro	F	7	41.08	40.74
KPARA_00208	kalanoro	F	8	40.83	32.83
KPARA_00250	kalanorosp2	F	1	44.08	32.33
KPARA_00250	kalanorosp2	F	2	41.41	44.74
KPARA_00250	kalanorosp2	F	3	47.33	37.08
KPARA_00250	kalanorosp2	F	4	50.16	37.33
KPARA_00250	kalanorosp2	F	5	50.24	34.74
KPARA_00250	kalanorosp2	F	6	47.24	32.91
KPARA_00250	kalanorosp2	F	7	39.66	41.24
KPARA_00250	kalanorosp2	F	8	40.66	32.08
KPARA_00253	kalanorosp2	F	1	45	29.75
KPARA_00253	kalanorosp2	F	2	42.49	42.58
KPARA_00253	kalanorosp2	F	3	47.58	31.33
KPARA_00253	kalanorosp2	F	4	49.33	34.08
KPARA_00253	kalanorosp2	F	5	47.16	33.74
KPARA_00253	kalanorosp2	F	6	46.58	29.16
KPARA_00253	kalanorosp2	F	7	41.58	39.91
KPARA_00253	kalanorosp2	F	8	40.16	32.41
KPARA_00254	kalanorosp2	F	1	47.16	30.08
KPARA_00254	kalanorosp2	F	2	44.58	42.08
KPARA_00254	kalanorosp2	F	3	48.74	31.08
KPARA_00254	kalanorosp2	F	4	49.74	35.24
KPARA_00254	kalanorosp2	F	5	47.74	34.66
KPARA_00254	kalanorosp2	F	6	47.16	28.99
KPARA_00254	kalanorosp2	F	7	42.74	38.99
KPARA_00254	kalanorosp2	F	8	42.58	30.99
KPARA_00129	sp2	F	1	49.5	30.75
KPARA_00129	sp2	F	2	45.41	44.74
KPARA_00129	sp2	F	3	48.99	39.49
KPARA_00129	sp2	F	4	51.99	35.41
KPARA_00129	sp2	F	5	48.58	33.08
KPARA_00129	sp2	F	6	45.16	36.33
KPARA_00129	sp2	F	7	42.08	43.24
KPARA_00129	sp2	F	8	44.08	31.33
KPARA_00132	sp2	F	1	44.92	29.83
KPARA_00132	sp2	F	2	40.83	43.49
KPARA_00132	sp2	F	3	43.33	38.99
KPARA_00132	sp2	F	4	46.41	36.49
KPARA_00132	sp2	F	5	45.33	32.49
KPARA_00132	sp2	F	6	41.41	35.49
KPARA_00132	sp2	F	7	37.58	39.99
KPARA_00132	sp2	F	8	39.83	30.16
KPARA_00133	sp2	F	1	45.17	30.08
KPARA_00133	sp2	F	2	39.99	42.58
KPARA_00133	sp2	F	3	43.16	37.83
KPARA_00133	sp2	F	4	47.16	35.66
KPARA_00133	sp2	F	5	45.33	31.66
KPARA_00133	sp2	F	6	42.41	35.33
KPARA_00133	sp2	F	7	38.83	40.24
KPARA_00133	sp2	F	8	40.33	31.66
KPARA_00145	sp2	F	1	52.25	29.08
KPARA_00145	sp2	F	2	49.08	42.99
KPARA_00145	sp2	F	3	51.24	36.99
KPARA_00145	sp2	F	4	53.49	33.58
KPARA_00145	sp2	F	5	51.91	29.83
KPARA_00145	sp2	F	6	47.66	35.33
KPARA_00145	sp2	F	7	45.66	42.74
KPARA_00145	sp2	F	8	44.41	29.41
KPARA_00153	sp2	F	1	49.5	29.08
KPARA_00153	sp2	F	2	46.24	41.74
KPARA_00153	sp2	F	3	50.16	38.41
KPARA_00153	sp2	F	4	52.74	36.16
KPARA_00153	sp2	F	5	50.49	33.08
KPARA_00153	sp2	F	6	47.74	36.49
KPARA_00153	sp2	F	7	43.99	40.08
KPARA_00153	sp2	F	8	46.08	29.74
KPARA_00154	sp2	F	1	48.92	30.33
KPARA_00154	sp2	F	2	45.74	43.08
KPARA_00154	sp2	F	3	47.91	37.99
KPARA_00154	sp2	F	4	49.74	35.99
KPARA_00154	sp2	F	5	47.83	32.74
KPARA_00154	sp2	F	6	45.58	35.41
KPARA_00154	sp2	F	7	43.49	41.08
KPARA_00154	sp2	F	8	43.49	31.49
KPARA_00192	sp2	F	1	48.92	30.58
KPARA_00192	sp2	F	2	45.99	44.41
KPARA_00192	sp2	F	3	49.24	38.49
KPARA_00192	sp2	F	4	51.66	35.74
KPARA_00192	sp2	F	5	49.16	32.41
KPARA_00192	sp2	F	6	45.24	37.24
KPARA_00192	sp2	F	7	42.16	43.91
KPARA_00192	sp2	F	8	44.49	30.83
KPARA_00194	sp2	F	1	46.42	29.75
KPARA_00194	sp2	F	2	43.08	44.41
KPARA_00194	sp2	F	3	46.08	39.58
KPARA_00194	sp2	F	4	48.99	36.58
KPARA_00194	sp2	F	5	46.58	32.74
KPARA_00194	sp2	F	6	43.99	37.33
KPARA_00194	sp2	F	7	40.16	42.08
KPARA_00194	sp2	F	8	40.41	31.66
KPARA_00202	sp2	F	1	48.5	30.5
KPARA_00202	sp2	F	2	45.33	44.66
KPARA_00202	sp2	F	3	48.33	38.74
KPARA_00202	sp2	F	4	50.66	35.91
KPARA_00202	sp2	F	5	47.33	32.08
KPARA_00202	sp2	F	6	44.91	37.66
KPARA_00202	sp2	F	7	40.41	43.49
KPARA_00202	sp2	F	8	41.99	32.66
KPARA_00233	sp2	F	1	48.5	30.5
KPARA_00233	sp2	F	2	46.58	43.49
KPARA_00233	sp2	F	3	49.49	39.49
KPARA_00233	sp2	F	4	51.66	35.66
KPARA_00233	sp2	F	5	48.41	32.16
KPARA_00233	sp2	F	6	45.83	36.66
KPARA_00233	sp2	F	7	42.08	42.41
KPARA_00233	sp2	F	8	43.49	31.58
KPARA_00251	sp2	F	1	50.25	31.83
KPARA_00251	sp2	F	2	45.91	43.83
KPARA_00251	sp2	F	3	48.49	39.08
KPARA_00251	sp2	F	4	51.08	36.33
KPARA_00251	sp2	F	5	48.16	32.99
KPARA_00251	sp2	F	6	45.91	37.41
KPARA_00251	sp2	F	7	43.16	43.24
KPARA_00251	sp2	F	8	43.66	33.24
KPARA_00252	sp2	F	1	46.08	32.58
KPARA_00252	sp2	F	2	43.08	43.91
KPARA_00252	sp2	F	3	46.08	40.33
KPARA_00252	sp2	F	4	48.74	37.99
KPARA_00252	sp2	F	5	46.91	34.24
KPARA_00252	sp2	F	6	43.91	37.83
KPARA_00252	sp2	F	7	40.91	42.66
KPARA_00252	sp2	F	8	41.49	33.91
KPARA_00255	sp2	F	1	48.75	29.58
KPARA_00255	sp2	F	2	44.58	41.41
KPARA_00255	sp2	F	3	47.24	37.16
KPARA_00255	sp2	F	4	49.58	34.66
KPARA_00255	sp2	F	5	47.58	31.16
KPARA_00255	sp2	F	6	45.83	35.24
KPARA_00255	sp2	F	7	42.58	40.24
KPARA_00255	sp2	F	8	42.99	31.66
KPARA_00157	sp3_Marojejy	F	1	44.92	27.5
KPARA_00157	sp3_Marojejy	F	2	42.49	39.83
KPARA_00157	sp3_Marojejy	F	3	47.74	36.49
KPARA_00157	sp3_Marojejy	F	4	48.66	32.83
KPARA_00157	sp3_Marojejy	F	5	46.41	29.99
KPARA_00157	sp3_Marojejy	F	6	44.08	34.16
KPARA_00157	sp3_Marojejy	F	7	40.91	38.58
KPARA_00157	sp3_Marojejy	F	8	41.24	29.74
KPARA_00158	sp3_Marojejy	F	1	44.92	25.67
KPARA_00158	sp3_Marojejy	F	2	42.41	36.99
KPARA_00158	sp3_Marojejy	F	3	46.24	33.91
KPARA_00158	sp3_Marojejy	F	4	47.24	30.58
KPARA_00158	sp3_Marojejy	F	5	44.83	27.49
KPARA_00158	sp3_Marojejy	F	6	41.83	30.66
KPARA_00158	sp3_Marojejy	F	7	40.24	36.16
KPARA_00158	sp3_Marojejy	F	8	39.24	26.74
KPARA_00163	sp3_Marojejy	F	1	47.92	27
KPARA_00163	sp3_Marojejy	F	2	45.41	38.83
KPARA_00163	sp3_Marojejy	F	3	49.33	36.08
KPARA_00163	sp3_Marojejy	F	4	50.33	32.91
KPARA_00163	sp3_Marojejy	F	5	47.74	30.58
KPARA_00163	sp3_Marojejy	F	6	45.24	34.08
KPARA_00163	sp3_Marojejy	F	7	43.41	39.41
KPARA_00163	sp3_Marojejy	F	8	41.58	30.24
KPARA_00164	sp3_Marojejy	F	1	46.33	28.17
KPARA_00164	sp3_Marojejy	F	2	43.24	37.74
KPARA_00164	sp3_Marojejy	F	3	46.58	35.49
KPARA_00164	sp3_Marojejy	F	4	47.83	33.49
KPARA_00164	sp3_Marojejy	F	5	46.08	29.91
KPARA_00164	sp3_Marojejy	F	6	42.74	33.08
KPARA_00164	sp3_Marojejy	F	7	41.33	37.99
KPARA_00164	sp3_Marojejy	F	8	41.24	29.58
KPARA_00165	sp3_Marojejy	F	1	45.58	27.33
KPARA_00165	sp3_Marojejy	F	2	43.41	36.83
KPARA_00165	sp3_Marojejy	F	3	45.99	33.91
KPARA_00165	sp3_Marojejy	F	4	47.66	31.74
KPARA_00165	sp3_Marojejy	F	5	44.74	29.08
KPARA_00165	sp3_Marojejy	F	6	41.83	31.99
KPARA_00165	sp3_Marojejy	F	7	41.24	37.49
KPARA_00165	sp3_Marojejy	F	8	39.58	28.99
KPARA_00242	sp3_Vakona	F	1	47.83	29
KPARA_00242	sp3_Vakona	F	2	45.49	38.91
KPARA_00242	sp3_Vakona	F	3	48.08	35.16
KPARA_00242	sp3_Vakona	F	4	49.33	31.08
KPARA_00242	sp3_Vakona	F	5	46.99	29.66
KPARA_00242	sp3_Vakona	F	6	44.49	32.74
KPARA_00242	sp3_Vakona	F	7	42.91	38.99
KPARA_00242	sp3_Vakona	F	8	41.24	29.08
KPARA_00243	sp3_Vakona	F	1	50	28.5
KPARA_00243	sp3_Vakona	F	2	44.91	39.41
KPARA_00243	sp3_Vakona	F	3	49.24	36.66
KPARA_00243	sp3_Vakona	F	4	50.49	32.24
KPARA_00243	sp3_Vakona	F	5	47.49	29.49
KPARA_00243	sp3_Vakona	F	6	43.24	32.74
KPARA_00243	sp3_Vakona	F	7	42.58	39.08
KPARA_00243	sp3_Vakona	F	8	41.66	29.24
KPARA_00244	sp3_Vakona	F	1	48.42	28.83
KPARA_00244	sp3_Vakona	F	2	44.99	37.49
KPARA_00244	sp3_Vakona	F	3	46.58	33.91
KPARA_00244	sp3_Vakona	F	4	48.08	30.49
KPARA_00244	sp3_Vakona	F	5	45.66	28.49
KPARA_00244	sp3_Vakona	F	6	43.41	32.49
KPARA_00244	sp3_Vakona	F	7	41.58	37.16
KPARA_00244	sp3_Vakona	F	8	41.33	27.91
