# Supplementary material for: Discovering unknown Madagascar biodiversity: integrative taxonomy of raft spiders (Pisauridae: Dolomedes)
Source: PeerJ. 2024 Feb 27;12:e16781. doi: 10.7717/peerj.16781 (PMC10906265; doi:10.7717/peerj.16781)
Supplement: Supplemental Information 12 — The raw measurements, landmark coordinates, and the R code for morphological analyses. An aligned COI matrix is also included. [file peerj-12-16781-s012.zip › Epigynum_ventral_middle.csv]

Voucher	Species	Sex	NO	X	Y
KPARA_00183	kalanoro	F	1	31.58	14.13
KPARA_00183	kalanoro	F	2	28.74	20.83
KPARA_00183	kalanoro	F	3	31.41	22.74
KPARA_00183	kalanoro	F	4	32.41	27.58
KPARA_00183	kalanoro	F	5	33.24	24.33
KPARA_00183	kalanoro	F	6	35.66	21.74
KPARA_00183	kalanoro	F	7	30.16	18.66
KPARA_00183	kalanoro	F	8	44.35	13.91
KPARA_00183	kalanoro	F	9	48.08	20.24
KPARA_00183	kalanoro	F	10	46.08	21.83
KPARA_00183	kalanoro	F	11	45.16	27.58
KPARA_00183	kalanoro	F	12	44.24	24.08
KPARA_00183	kalanoro	F	13	41.74	21.91
KPARA_00183	kalanoro	F	14	47.16	18.49
KPARA_00183	kalanoro	F	15	32.51	37.37
KPARA_00183	kalanoro	F	16	36.4	47.54
KPARA_00183	kalanoro	F	17	44.31	47.37
KPARA_00183	kalanoro	F	18	44.92	37.08
KPARA_00183	kalanoro	F	19	37.84	20.04
KPARA_00184	kalanoro	F	1	34.1	12.99
KPARA_00184	kalanoro	F	2	30.8	19.66
KPARA_00184	kalanoro	F	3	32.91	22.85
KPARA_00184	kalanoro	F	4	32.15	30.8
KPARA_00184	kalanoro	F	5	32.22	28.77
KPARA_00184	kalanoro	F	6	37.17	20.94
KPARA_00184	kalanoro	F	7	33.88	16.69
KPARA_00184	kalanoro	F	8	46.38	12.83
KPARA_00184	kalanoro	F	9	47.99	19.98
KPARA_00184	kalanoro	F	10	45.49	23.73
KPARA_00184	kalanoro	F	11	44.6	31.22
KPARA_00184	kalanoro	F	12	45.31	28.76
KPARA_00184	kalanoro	F	13	42.69	21.51
KPARA_00184	kalanoro	F	14	46.52	17.38
KPARA_00184	kalanoro	F	15	33.2	39.44
KPARA_00184	kalanoro	F	16	35.2	46.48
KPARA_00184	kalanoro	F	17	42.33	46.1
KPARA_00184	kalanoro	F	18	43.15	39.35
KPARA_00184	kalanoro	F	19	39.4	18.06
KPARA_00193	kalanoro	F	1	30.99	12.66
KPARA_00193	kalanoro	F	2	28.62	19.37
KPARA_00193	kalanoro	F	3	31.24	22.33
KPARA_00193	kalanoro	F	4	31.83	29.16
KPARA_00193	kalanoro	F	5	32.12	27.49
KPARA_00193	kalanoro	F	6	36.79	21.74
KPARA_00193	kalanoro	F	7	31.12	15.54
KPARA_00193	kalanoro	F	8	46.99	12.49
KPARA_00193	kalanoro	F	9	49.16	19.08
KPARA_00193	kalanoro	F	10	46.54	22.91
KPARA_00193	kalanoro	F	11	45.45	28.58
KPARA_00193	kalanoro	F	12	44.66	25.95
KPARA_00193	kalanoro	F	13	41.45	21.41
KPARA_00193	kalanoro	F	14	46.2	15.7
KPARA_00193	kalanoro	F	15	33.12	39.08
KPARA_00193	kalanoro	F	16	34.41	46.58
KPARA_00193	kalanoro	F	17	42.83	46.24
KPARA_00193	kalanoro	F	18	43.87	38.91
KPARA_00193	kalanoro	F	19	38.95	18.62
KPARA_00208	kalanoro	F	1	31.88	15.24
KPARA_00208	kalanoro	F	2	29.3	23.19
KPARA_00208	kalanoro	F	3	32.19	26.77
KPARA_00208	kalanoro	F	4	31.97	32.27
KPARA_00208	kalanoro	F	5	32.91	29.88
KPARA_00208	kalanoro	F	6	36.13	23.66
KPARA_00208	kalanoro	F	7	31.97	20.05
KPARA_00208	kalanoro	F	8	45.77	14.63
KPARA_00208	kalanoro	F	9	48.47	22.74
KPARA_00208	kalanoro	F	10	46.19	25.97
KPARA_00208	kalanoro	F	11	46.58	32.85
KPARA_00208	kalanoro	F	12	45.58	30.02
KPARA_00208	kalanoro	F	13	42.13	24.3
KPARA_00208	kalanoro	F	14	46.24	20.41
KPARA_00208	kalanoro	F	15	31.74	40.51
KPARA_00208	kalanoro	F	16	34.74	49.01
KPARA_00208	kalanoro	F	17	43.02	48.56
KPARA_00208	kalanoro	F	18	46.58	40.51
KPARA_00208	kalanoro	F	19	38.3	20.79
KPARA_00250	kalanorosp2	F	1	30.92	22.34
KPARA_00250	kalanorosp2	F	2	30.51	24.66
KPARA_00250	kalanorosp2	F	3	31.52	26.15
KPARA_00250	kalanorosp2	F	4	31.85	31.52
KPARA_00250	kalanorosp2	F	5	32.04	29.1
KPARA_00250	kalanorosp2	F	6	34.02	27.54
KPARA_00250	kalanorosp2	F	7	32.41	26.15
KPARA_00250	kalanorosp2	F	8	47.13	23.84
KPARA_00250	kalanorosp2	F	9	47.01	25.76
KPARA_00250	kalanorosp2	F	10	46.24	26.88
KPARA_00250	kalanorosp2	F	11	45.6	31.35
KPARA_00250	kalanorosp2	F	12	45.41	29.54
KPARA_00250	kalanorosp2	F	13	42.97	27.59
KPARA_00250	kalanorosp2	F	14	45.24	26.42
KPARA_00250	kalanorosp2	F	15	32.34	38.1
KPARA_00250	kalanorosp2	F	16	35.88	44.85
KPARA_00250	kalanorosp2	F	17	42.05	44.77
KPARA_00250	kalanorosp2	F	18	44.84	37.98
KPARA_00250	kalanorosp2	F	19	38.67	29.13
KPARA_00253	kalanorosp2	F	1	29.29	19.65
KPARA_00253	kalanorosp2	F	2	29.29	22.1
KPARA_00253	kalanorosp2	F	3	30.41	24.35
KPARA_00253	kalanorosp2	F	4	30.58	29.56
KPARA_00253	kalanorosp2	F	5	31.24	27.52
KPARA_00253	kalanorosp2	F	6	33.79	25.69
KPARA_00253	kalanorosp2	F	7	32.2	23.98
KPARA_00253	kalanorosp2	F	8	45.7	19.94
KPARA_00253	kalanorosp2	F	9	45.54	21.81
KPARA_00253	kalanorosp2	F	10	43.99	24.23
KPARA_00253	kalanorosp2	F	11	43.58	29.02
KPARA_00253	kalanorosp2	F	12	43.04	27.44
KPARA_00253	kalanorosp2	F	13	40.83	25.77
KPARA_00253	kalanorosp2	F	14	41.99	24.31
KPARA_00253	kalanorosp2	F	15	30.92	38.43
KPARA_00253	kalanorosp2	F	16	33.24	44.85
KPARA_00253	kalanorosp2	F	17	40.62	45.02
KPARA_00253	kalanorosp2	F	18	42.83	38.56
KPARA_00253	kalanorosp2	F	19	36.83	27.65
KPARA_00254	kalanorosp2	F	1	30.78	19.96
KPARA_00254	kalanorosp2	F	2	29.83	21.98
KPARA_00254	kalanorosp2	F	3	31.04	24.33
KPARA_00254	kalanorosp2	F	4	30.87	29.54
KPARA_00254	kalanorosp2	F	5	31.54	27.79
KPARA_00254	kalanorosp2	F	6	35.2	25.29
KPARA_00254	kalanorosp2	F	7	32.29	23.87
KPARA_00254	kalanorosp2	F	8	44.83	18.79
KPARA_00254	kalanorosp2	F	9	45.57	20.31
KPARA_00254	kalanorosp2	F	10	44.45	23.41
KPARA_00254	kalanorosp2	F	11	44.16	28.99
KPARA_00254	kalanorosp2	F	12	43.62	27.16
KPARA_00254	kalanorosp2	F	13	41.33	25.62
KPARA_00254	kalanorosp2	F	14	42.37	23.29
KPARA_00254	kalanorosp2	F	15	31.88	37.85
KPARA_00254	kalanorosp2	F	16	35.51	44.13
KPARA_00254	kalanorosp2	F	17	41.94	44.08
KPARA_00254	kalanorosp2	F	18	43.85	37.47
KPARA_00254	kalanorosp2	F	19	37.44	27.46
KPARA_00129	sp2	F	1	32.38	12.16
KPARA_00129	sp2	F	2	28.08	20.12
KPARA_00129	sp2	F	3	28.85	23.12
KPARA_00129	sp2	F	4	28.3	29.12
KPARA_00129	sp2	F	5	30.3	26.12
KPARA_00129	sp2	F	6	34.52	23.84
KPARA_00129	sp2	F	7	30.02	19.51
KPARA_00129	sp2	F	8	44.66	11.83
KPARA_00129	sp2	F	9	48.91	20.62
KPARA_00129	sp2	F	10	47.74	23.01
KPARA_00129	sp2	F	11	48.08	28.95
KPARA_00129	sp2	F	12	46.19	26.12
KPARA_00129	sp2	F	13	42.97	24.4
KPARA_00129	sp2	F	14	47.24	20.23
KPARA_00129	sp2	F	15	28.85	39.7
KPARA_00129	sp2	F	16	33.58	45.62
KPARA_00129	sp2	F	17	41.97	45.67
KPARA_00129	sp2	F	18	47.19	39.37
KPARA_00129	sp2	F	19	38.24	25.98
KPARA_00132	sp2	F	1	33.31	13.2
KPARA_00132	sp2	F	2	30.63	22.16
KPARA_00132	sp2	F	3	32.13	25.24
KPARA_00132	sp2	F	4	31.72	30.87
KPARA_00132	sp2	F	5	33.63	27.79
KPARA_00132	sp2	F	6	35.88	25.33
KPARA_00132	sp2	F	7	33.76	23.24
KPARA_00132	sp2	F	8	48.69	14.54
KPARA_00132	sp2	F	9	51.52	23.34
KPARA_00132	sp2	F	10	50.3	26.33
KPARA_00132	sp2	F	11	50.05	31.62
KPARA_00132	sp2	F	12	48.47	27.94
KPARA_00132	sp2	F	13	46.51	26.04
KPARA_00132	sp2	F	14	49.51	24.62
KPARA_00132	sp2	F	15	30.83	38.69
KPARA_00132	sp2	F	16	37.33	46.52
KPARA_00132	sp2	F	17	45.27	46.47
KPARA_00132	sp2	F	18	49.88	38.7
KPARA_00132	sp2	F	19	41.02	27.77
KPARA_00133	sp2	F	1	28.88	13.8
KPARA_00133	sp2	F	2	26.15	20.31
KPARA_00133	sp2	F	3	28.19	23.02
KPARA_00133	sp2	F	4	28.56	29.23
KPARA_00133	sp2	F	5	29.77	25.98
KPARA_00133	sp2	F	6	33.35	23.35
KPARA_00133	sp2	F	7	29.81	21.77
KPARA_00133	sp2	F	8	45.38	13.55
KPARA_00133	sp2	F	9	47.49	20.51
KPARA_00133	sp2	F	10	45.81	23.31
KPARA_00133	sp2	F	11	45.63	27.98
KPARA_00133	sp2	F	12	44.94	26.06
KPARA_00133	sp2	F	13	42.1	23.52
KPARA_00133	sp2	F	14	44.98	21.15
KPARA_00133	sp2	F	15	28.44	36.7
KPARA_00133	sp2	F	16	34.24	44.59
KPARA_00133	sp2	F	17	41.19	44.76
KPARA_00133	sp2	F	18	45.44	36.2
KPARA_00133	sp2	F	19	37.38	25.87
KPARA_00144	sp2	F	1	32.06	18.33
KPARA_00144	sp2	F	2	28.67	23.34
KPARA_00144	sp2	F	3	30.72	26.01
KPARA_00144	sp2	F	4	30.42	33.09
KPARA_00144	sp2	F	5	31.63	29.48
KPARA_00144	sp2	F	6	34.22	26.72
KPARA_00144	sp2	F	7	30.8	23.55
KPARA_00144	sp2	F	8	45.23	17.7
KPARA_00144	sp2	F	9	48.84	23.05
KPARA_00144	sp2	F	10	46.97	26.38
KPARA_00144	sp2	F	11	47.17	32.8
KPARA_00144	sp2	F	12	45.97	29.19
KPARA_00144	sp2	F	13	43.8	26.17
KPARA_00144	sp2	F	14	46.34	23.59
KPARA_00144	sp2	F	15	30.44	39.83
KPARA_00144	sp2	F	16	34.97	44.01
KPARA_00144	sp2	F	17	43.51	44.05
KPARA_00144	sp2	F	18	46.81	40.33
KPARA_00144	sp2	F	19	38.63	29.27
KPARA_00145	sp2	F	1	29.33	16.12
KPARA_00145	sp2	F	2	25.79	22.48
KPARA_00145	sp2	F	3	27.33	26.19
KPARA_00145	sp2	F	4	28.04	35.02
KPARA_00145	sp2	F	5	28.94	28.66
KPARA_00145	sp2	F	6	32.66	25.23
KPARA_00145	sp2	F	7	29.66	22.6
KPARA_00145	sp2	F	8	44.99	14.7
KPARA_00145	sp2	F	9	48.62	21.4
KPARA_00145	sp2	F	10	47.91	24.4
KPARA_00145	sp2	F	11	47.54	33.98
KPARA_00145	sp2	F	12	46.55	28.27
KPARA_00145	sp2	F	13	42.37	24.6
KPARA_00145	sp2	F	14	45.58	20.85
KPARA_00145	sp2	F	15	30.1	43.48
KPARA_00145	sp2	F	16	33.94	46.9
KPARA_00145	sp2	F	17	42.19	46.81
KPARA_00145	sp2	F	18	46.23	43.06
KPARA_00145	sp2	F	19	38.1	28.55
KPARA_00153	sp2	F	1	32.05	15.27
KPARA_00153	sp2	F	2	28.58	21.6
KPARA_00153	sp2	F	3	29.91	24.73
KPARA_00153	sp2	F	4	30.02	30.84
KPARA_00153	sp2	F	5	31.34	28.42
KPARA_00153	sp2	F	6	33.69	25.7
KPARA_00153	sp2	F	7	31.47	23.55
KPARA_00153	sp2	F	8	46.1	15.66
KPARA_00153	sp2	F	9	49.85	21.94
KPARA_00153	sp2	F	10	48.69	25.44
KPARA_00153	sp2	F	11	48.63	31.16
KPARA_00153	sp2	F	12	48.05	28.97
KPARA_00153	sp2	F	13	44.97	25.44
KPARA_00153	sp2	F	14	48.08	22.83
KPARA_00153	sp2	F	15	31.47	40.49
KPARA_00153	sp2	F	16	34.95	44.66
KPARA_00153	sp2	F	17	43.74	44.87
KPARA_00153	sp2	F	18	47.35	40.72
KPARA_00153	sp2	F	19	39.26	28.55
KPARA_00154	sp2	F	1	28.62	18.45
KPARA_00154	sp2	F	2	26.34	23.76
KPARA_00154	sp2	F	3	28.22	26.17
KPARA_00154	sp2	F	4	28.72	30.51
KPARA_00154	sp2	F	5	29.69	27.81
KPARA_00154	sp2	F	6	31.47	25.22
KPARA_00154	sp2	F	7	29.22	24.22
KPARA_00154	sp2	F	8	43.45	17.29
KPARA_00154	sp2	F	9	46.97	22.84
KPARA_00154	sp2	F	10	45.59	24.97
KPARA_00154	sp2	F	11	45.67	29.59
KPARA_00154	sp2	F	12	44.44	27.1
KPARA_00154	sp2	F	13	42.05	24.88
KPARA_00154	sp2	F	14	44.47	23.01
KPARA_00154	sp2	F	15	29.8	39.26
KPARA_00154	sp2	F	16	33.77	44.48
KPARA_00154	sp2	F	17	41.77	44.23
KPARA_00154	sp2	F	18	45.26	39.01
KPARA_00154	sp2	F	19	36.85	27.52
KPARA_00192	sp2	F	1	30.1	14.16
KPARA_00192	sp2	F	2	25.52	21.04
KPARA_00192	sp2	F	3	26.85	25.31
KPARA_00192	sp2	F	4	27.41	31.48
KPARA_00192	sp2	F	5	28.98	27.97
KPARA_00192	sp2	F	6	31.63	24.92
KPARA_00192	sp2	F	7	28.24	22.2
KPARA_00192	sp2	F	8	43.88	14.72
KPARA_00192	sp2	F	9	48.91	21.04
KPARA_00192	sp2	F	10	47.47	24.15
KPARA_00192	sp2	F	11	47.69	31.2
KPARA_00192	sp2	F	12	45.74	27.92
KPARA_00192	sp2	F	13	42.85	24.92
KPARA_00192	sp2	F	14	46.35	22.26
KPARA_00192	sp2	F	15	27.98	43.06
KPARA_00192	sp2	F	16	33.24	47.3
KPARA_00192	sp2	F	17	42.66	47.22
KPARA_00192	sp2	F	18	47.15	43.01
KPARA_00192	sp2	F	19	36.98	27.74
KPARA_00194	sp2	F	1	29.02	14.77
KPARA_00194	sp2	F	2	26.06	19.67
KPARA_00194	sp2	F	3	27.44	24.47
KPARA_00194	sp2	F	4	26.94	29.22
KPARA_00194	sp2	F	5	28.83	26.49
KPARA_00194	sp2	F	6	32.52	24.34
KPARA_00194	sp2	F	7	27.52	19.97
KPARA_00194	sp2	F	8	44.08	14.1
KPARA_00194	sp2	F	9	47.58	19.7
KPARA_00194	sp2	F	10	46.66	23.79
KPARA_00194	sp2	F	11	47.45	29.83
KPARA_00194	sp2	F	12	45.88	26.83
KPARA_00194	sp2	F	13	42.95	24.41
KPARA_00194	sp2	F	14	46.08	20.16
KPARA_00194	sp2	F	15	27.27	39.6
KPARA_00194	sp2	F	16	33.1	45.38
KPARA_00194	sp2	F	17	41.49	45.38
KPARA_00194	sp2	F	18	46.12	39.41
KPARA_00194	sp2	F	19	37.1	26.66
KPARA_00202	sp2	F	1	31.94	14.85
KPARA_00202	sp2	F	2	29.24	21.91
KPARA_00202	sp2	F	3	29.99	24.04
KPARA_00202	sp2	F	4	28.99	31.54
KPARA_00202	sp2	F	5	29.97	28.77
KPARA_00202	sp2	F	6	33.83	25.04
KPARA_00202	sp2	F	7	31.79	22.95
KPARA_00202	sp2	F	8	45.77	14.63
KPARA_00202	sp2	F	9	48.99	21.79
KPARA_00202	sp2	F	10	48.24	25.41
KPARA_00202	sp2	F	11	48.49	31.33
KPARA_00202	sp2	F	12	48.12	29.54
KPARA_00202	sp2	F	13	44.58	25.62
KPARA_00202	sp2	F	14	47.24	23.62
KPARA_00202	sp2	F	15	29.69	42.67
KPARA_00202	sp2	F	16	34.7	48.37
KPARA_00202	sp2	F	17	42.2	47.99
KPARA_00202	sp2	F	18	47.3	42.29
KPARA_00202	sp2	F	19	38.91	28.83
KPARA_00233	sp2	F	1	30.3	14.94
KPARA_00233	sp2	F	2	26.55	21.04
KPARA_00233	sp2	F	3	28.19	24.48
KPARA_00233	sp2	F	4	28.38	31.48
KPARA_00233	sp2	F	5	29.6	28.65
KPARA_00233	sp2	F	6	32.88	24.92
KPARA_00233	sp2	F	7	27.7	20.42
KPARA_00233	sp2	F	8	44.74	15.55
KPARA_00233	sp2	F	9	48.95	21.58
KPARA_00233	sp2	F	10	47.48	23.66
KPARA_00233	sp2	F	11	47.42	30.55
KPARA_00233	sp2	F	12	46.16	28.65
KPARA_00233	sp2	F	13	43.45	25.58
KPARA_00233	sp2	F	14	48.06	20.47
KPARA_00233	sp2	F	15	28.44	39.67
KPARA_00233	sp2	F	16	33.1	45.66
KPARA_00233	sp2	F	17	42.77	45.22
KPARA_00233	sp2	F	18	47.55	38.73
KPARA_00233	sp2	F	19	37.6	28.54
KPARA_00251	sp2	F	1	29.33	17.63
KPARA_00251	sp2	F	2	26.05	22.1
KPARA_00251	sp2	F	3	28.27	24.99
KPARA_00251	sp2	F	4	28.49	30.88
KPARA_00251	sp2	F	5	28.94	29.38
KPARA_00251	sp2	F	6	32.33	24.99
KPARA_00251	sp2	F	7	29.1	23.55
KPARA_00251	sp2	F	8	47.27	17.63
KPARA_00251	sp2	F	9	50.6	22.49
KPARA_00251	sp2	F	10	48.44	24.72
KPARA_00251	sp2	F	11	48.49	31.88
KPARA_00251	sp2	F	12	47.22	28.66
KPARA_00251	sp2	F	13	44.27	24.88
KPARA_00251	sp2	F	14	48.22	22.83
KPARA_00251	sp2	F	15	28.94	40.47
KPARA_00251	sp2	F	16	33.72	46.08
KPARA_00251	sp2	F	17	43.55	45.91
KPARA_00251	sp2	F	18	48.16	40.35
KPARA_00251	sp2	F	19	38.55	28.95
KPARA_00252	sp2	F	1	30.74	19.54
KPARA_00252	sp2	F	2	28.3	22.58
KPARA_00252	sp2	F	3	29.26	24.95
KPARA_00252	sp2	F	4	29.34	32.33
KPARA_00252	sp2	F	5	29.97	28.44
KPARA_00252	sp2	F	6	32.76	25.58
KPARA_00252	sp2	F	7	30.17	23.29
KPARA_00252	sp2	F	8	42.79	17.66
KPARA_00252	sp2	F	9	45.05	21.24
KPARA_00252	sp2	F	10	44.09	25.37
KPARA_00252	sp2	F	11	44.13	31.29
KPARA_00252	sp2	F	12	43.3	28.04
KPARA_00252	sp2	F	13	40.97	24.41
KPARA_00252	sp2	F	14	43.97	22.45
KPARA_00252	sp2	F	15	29.85	39.42
KPARA_00252	sp2	F	16	33.97	43.99
KPARA_00252	sp2	F	17	41.34	44.04
KPARA_00252	sp2	F	18	44.3	39.08
KPARA_00252	sp2	F	19	36.8	28.16
KPARA_00255	sp2	F	1	31.24	15.33
KPARA_00255	sp2	F	2	27.33	21.05
KPARA_00255	sp2	F	3	28.66	25.38
KPARA_00255	sp2	F	4	28.62	32.13
KPARA_00255	sp2	F	5	29.6	28.81
KPARA_00255	sp2	F	6	32.62	25.72
KPARA_00255	sp2	F	7	29.83	24.09
KPARA_00255	sp2	F	8	45.2	15.41
KPARA_00255	sp2	F	9	49.29	22.13
KPARA_00255	sp2	F	10	48.04	25.59
KPARA_00255	sp2	F	11	47.91	31.84
KPARA_00255	sp2	F	12	46.83	29.09
KPARA_00255	sp2	F	13	44.33	25.92
KPARA_00255	sp2	F	14	47.08	24.51
KPARA_00255	sp2	F	15	29.12	41.22
KPARA_00255	sp2	F	16	33.99	45.49
KPARA_00255	sp2	F	17	42.99	45.49
KPARA_00255	sp2	F	18	47.54	41.13
KPARA_00255	sp2	F	19	38.33	28.98
KPARA_00157	sp3_Marojejy	F	1	32.63	19.76
KPARA_00157	sp3_Marojejy	F	2	30.38	23.92
KPARA_00157	sp3_Marojejy	F	3	30.41	24.96
KPARA_00157	sp3_Marojejy	F	4	30.16	27.72
KPARA_00157	sp3_Marojejy	F	5	31.37	26.88
KPARA_00157	sp3_Marojejy	F	6	32.91	25.18
KPARA_00157	sp3_Marojejy	F	7	31.77	24.28
KPARA_00157	sp3_Marojejy	F	8	42.16	19.31
KPARA_00157	sp3_Marojejy	F	9	44.69	23.95
KPARA_00157	sp3_Marojejy	F	10	44.6	24.63
KPARA_00157	sp3_Marojejy	F	11	44.88	27.69
KPARA_00157	sp3_Marojejy	F	12	42.95	26.55
KPARA_00157	sp3_Marojejy	F	13	42.08	25.05
KPARA_00157	sp3_Marojejy	F	14	43.27	24.05
KPARA_00157	sp3_Marojejy	F	15	30.2	35.59
KPARA_00157	sp3_Marojejy	F	16	34.27	41.73
KPARA_00157	sp3_Marojejy	F	17	41.01	41.38
KPARA_00157	sp3_Marojejy	F	18	44.48	35.28
KPARA_00157	sp3_Marojejy	F	19	37.24	26.98
KPARA_00158	sp3_Marojejy	F	1	33.02	18.55
KPARA_00158	sp3_Marojejy	F	2	30.66	23.6
KPARA_00158	sp3_Marojejy	F	3	30.63	24.47
KPARA_00158	sp3_Marojejy	F	4	30.47	27.56
KPARA_00158	sp3_Marojejy	F	5	32.05	26.59
KPARA_00158	sp3_Marojejy	F	6	33.35	24.27
KPARA_00158	sp3_Marojejy	F	7	32.02	24.47
KPARA_00158	sp3_Marojejy	F	8	43.35	18.35
KPARA_00158	sp3_Marojejy	F	9	45.77	22.74
KPARA_00158	sp3_Marojejy	F	10	45.88	23.58
KPARA_00158	sp3_Marojejy	F	11	46.38	26.81
KPARA_00158	sp3_Marojejy	F	12	44.59	25.97
KPARA_00158	sp3_Marojejy	F	13	43.35	23.97
KPARA_00158	sp3_Marojejy	F	14	44.67	23.33
KPARA_00158	sp3_Marojejy	F	15	30.34	34.34
KPARA_00158	sp3_Marojejy	F	16	35.8	40.72
KPARA_00158	sp3_Marojejy	F	17	42.59	40.26
KPARA_00158	sp3_Marojejy	F	18	47.13	33.51
KPARA_00158	sp3_Marojejy	F	19	38.3	26.59
KPARA_00163	sp3_Marojejy	F	1	31.37	19.83
KPARA_00163	sp3_Marojejy	F	2	29.31	22.84
KPARA_00163	sp3_Marojejy	F	3	29.23	23.62
KPARA_00163	sp3_Marojejy	F	4	29.44	28.33
KPARA_00163	sp3_Marojejy	F	5	31.2	26.7
KPARA_00163	sp3_Marojejy	F	6	32.66	24.48
KPARA_00163	sp3_Marojejy	F	7	31.05	23.51
KPARA_00163	sp3_Marojejy	F	8	45.59	19.05
KPARA_00163	sp3_Marojejy	F	9	48.2	22.87
KPARA_00163	sp3_Marojejy	F	10	48.17	23.59
KPARA_00163	sp3_Marojejy	F	11	48.48	28.13
KPARA_00163	sp3_Marojejy	F	12	45.91	26.41
KPARA_00163	sp3_Marojejy	F	13	44.51	23.99
KPARA_00163	sp3_Marojejy	F	14	46.4	23.69
KPARA_00163	sp3_Marojejy	F	15	30.37	36.92
KPARA_00163	sp3_Marojejy	F	16	36.58	42.67
KPARA_00163	sp3_Marojejy	F	17	43.45	42.47
KPARA_00163	sp3_Marojejy	F	18	48.41	36.51
KPARA_00163	sp3_Marojejy	F	19	38.99	26.62
KPARA_00164	sp3_Marojejy	F	1	32.99	17.72
KPARA_00164	sp3_Marojejy	F	2	30.48	21.9
KPARA_00164	sp3_Marojejy	F	3	30.53	23.05
KPARA_00164	sp3_Marojejy	F	4	30.66	27.49
KPARA_00164	sp3_Marojejy	F	5	32.45	26.05
KPARA_00164	sp3_Marojejy	F	6	34.7	23.83
KPARA_00164	sp3_Marojejy	F	7	32.58	22.2
KPARA_00164	sp3_Marojejy	F	8	46.4	17.53
KPARA_00164	sp3_Marojejy	F	9	49.62	21.97
KPARA_00164	sp3_Marojejy	F	10	49.31	24.1
KPARA_00164	sp3_Marojejy	F	11	49.16	27.62
KPARA_00164	sp3_Marojejy	F	12	46.95	26.05
KPARA_00164	sp3_Marojejy	F	13	45.58	24.12
KPARA_00164	sp3_Marojejy	F	14	47.53	23.12
KPARA_00164	sp3_Marojejy	F	15	30.53	33.87
KPARA_00164	sp3_Marojejy	F	16	35.53	40.59
KPARA_00164	sp3_Marojejy	F	17	43.95	40.38
KPARA_00164	sp3_Marojejy	F	18	48.78	33.87
KPARA_00164	sp3_Marojejy	F	19	40.03	26.34
KPARA_00165	sp3_Marojejy	F	1	34.41	18.53
KPARA_00165	sp3_Marojejy	F	2	30.66	22.83
KPARA_00165	sp3_Marojejy	F	3	30.87	24.7
KPARA_00165	sp3_Marojejy	F	4	30.91	27.74
KPARA_00165	sp3_Marojejy	F	5	33.37	26.3
KPARA_00165	sp3_Marojejy	F	6	34.95	24.62
KPARA_00165	sp3_Marojejy	F	7	32.83	22.45
KPARA_00165	sp3_Marojejy	F	8	44.95	18.28
KPARA_00165	sp3_Marojejy	F	9	48.66	22.83
KPARA_00165	sp3_Marojejy	F	10	48.37	24.45
KPARA_00165	sp3_Marojejy	F	11	47.99	27.58
KPARA_00165	sp3_Marojejy	F	12	45.53	26.09
KPARA_00165	sp3_Marojejy	F	13	44.78	24.53
KPARA_00165	sp3_Marojejy	F	14	46.78	23.37
KPARA_00165	sp3_Marojejy	F	15	30.91	34.58
KPARA_00165	sp3_Marojejy	F	16	37.66	40.72
KPARA_00165	sp3_Marojejy	F	17	43.36	39.93
KPARA_00165	sp3_Marojejy	F	18	47.2	34.16
KPARA_00165	sp3_Marojejy	F	19	39.66	26.59
KPARA_00242	sp3_Vakona	F	1	34.95	16.16
KPARA_00242	sp3_Vakona	F	2	30.55	24.05
KPARA_00242	sp3_Vakona	F	3	30.33	25.66
KPARA_00242	sp3_Vakona	F	4	29.66	31.87
KPARA_00242	sp3_Vakona	F	5	31.63	29.49
KPARA_00242	sp3_Vakona	F	6	33.88	27.05
KPARA_00242	sp3_Vakona	F	7	32.37	23.83
KPARA_00242	sp3_Vakona	F	8	42.49	16.91
KPARA_00242	sp3_Vakona	F	9	47.72	24.44
KPARA_00242	sp3_Vakona	F	10	47.87	25.66
KPARA_00242	sp3_Vakona	F	11	48.66	31.74
KPARA_00242	sp3_Vakona	F	12	46.85	29.44
KPARA_00242	sp3_Vakona	F	13	44.7	27.12
KPARA_00242	sp3_Vakona	F	14	45.99	25.24
KPARA_00242	sp3_Vakona	F	15	29.83	38.27
KPARA_00242	sp3_Vakona	F	16	35.72	42.49
KPARA_00242	sp3_Vakona	F	17	42.88	42.33
KPARA_00242	sp3_Vakona	F	18	48.33	38.1
KPARA_00242	sp3_Vakona	F	19	39.03	29.63
KPARA_00243	sp3_Vakona	F	1	31.19	15.7
KPARA_00243	sp3_Vakona	F	2	27.01	23.83
KPARA_00243	sp3_Vakona	F	3	26.9	25.22
KPARA_00243	sp3_Vakona	F	4	27.23	30.44
KPARA_00243	sp3_Vakona	F	5	28.24	28.99
KPARA_00243	sp3_Vakona	F	6	30.51	27.94
KPARA_00243	sp3_Vakona	F	7	29.62	25.33
KPARA_00243	sp3_Vakona	F	8	43.05	15.2
KPARA_00243	sp3_Vakona	F	9	48.23	22.6
KPARA_00243	sp3_Vakona	F	10	47.9	23.99
KPARA_00243	sp3_Vakona	F	11	47.45	29.99
KPARA_00243	sp3_Vakona	F	12	46.47	28.77
KPARA_00243	sp3_Vakona	F	13	44.12	27.72
KPARA_00243	sp3_Vakona	F	14	45.62	25.22
KPARA_00243	sp3_Vakona	F	15	28.02	36.95
KPARA_00243	sp3_Vakona	F	16	34.41	42.01
KPARA_00243	sp3_Vakona	F	17	42.35	41.84
KPARA_00243	sp3_Vakona	F	18	47.35	36.34
KPARA_00243	sp3_Vakona	F	19	37.58	28.94
KPARA_00244	sp3_Vakona	F	1	31.05	16.1
KPARA_00244	sp3_Vakona	F	2	26.77	24.1
KPARA_00244	sp3_Vakona	F	3	27.27	25.88
KPARA_00244	sp3_Vakona	F	4	27.33	30.75
KPARA_00244	sp3_Vakona	F	5	29.16	29.3
KPARA_00244	sp3_Vakona	F	6	30.72	27.6
KPARA_00244	sp3_Vakona	F	7	28.77	26.49
KPARA_00244	sp3_Vakona	F	8	42.16	14.94
KPARA_00244	sp3_Vakona	F	9	46.72	23.44
KPARA_00244	sp3_Vakona	F	10	46.22	25.38
KPARA_00244	sp3_Vakona	F	11	46.05	30.77
KPARA_00244	sp3_Vakona	F	12	44.78	29.05
KPARA_00244	sp3_Vakona	F	13	43.05	27.77
KPARA_00244	sp3_Vakona	F	14	44.6	26.16
KPARA_00244	sp3_Vakona	F	15	28.37	36.44
KPARA_00244	sp3_Vakona	F	16	34.1	41.34
KPARA_00244	sp3_Vakona	F	17	41.35	40.81
KPARA_00244	sp3_Vakona	F	18	45.51	35.85
KPARA_00244	sp3_Vakona	F	19	36.94	29.41
