# Supplementary material for: Discovering unknown Madagascar biodiversity: integrative taxonomy of raft spiders (Pisauridae: Dolomedes)
Source: PeerJ. 2024 Feb 27;12:e16781. doi: 10.7717/peerj.16781 (PMC10906265; doi:10.7717/peerj.16781)
Supplement: Supplemental Information 12 — The raw measurements, landmark coordinates, and the R code for morphological analyses. An aligned COI matrix is also included. [file peerj-12-16781-s012.zip › Epigynum_ventral_outer.csv]

Voucher	Species	Sex	NO	X	Y
KPARA_00183	kalanoro	F	1	38.42	5.42
KPARA_00183	kalanoro	F	2	32.29	7.77
KPARA_00183	kalanoro	F	3	26.91	13.16
KPARA_00183	kalanoro	F	4	24.83	20.66
KPARA_00183	kalanoro	F	5	23.3	19.19
KPARA_00183	kalanoro	F	6	20.85	22.91
KPARA_00183	kalanoro	F	7	22.08	29.63
KPARA_00183	kalanoro	F	8	20.69	35.35
KPARA_00183	kalanoro	F	9	24.24	44.02
KPARA_00183	kalanoro	F	10	30.97	47.24
KPARA_00183	kalanoro	F	11	49.97	46.41
KPARA_00183	kalanoro	F	12	55.38	43.2
KPARA_00183	kalanoro	F	13	58.49	37.58
KPARA_00183	kalanoro	F	14	55.12	28.58
KPARA_00183	kalanoro	F	15	56.66	23.41
KPARA_00183	kalanoro	F	16	52.83	17.62
KPARA_00183	kalanoro	F	17	51.29	18.91
KPARA_00183	kalanoro	F	18	49.29	12.58
KPARA_00183	kalanoro	F	19	45.45	8.38
KPARA_00184	kalanoro	F	1	40.25	5.25
KPARA_00184	kalanoro	F	2	32.04	7.73
KPARA_00184	kalanoro	F	3	27.91	13.41
KPARA_00184	kalanoro	F	4	26.91	22.99
KPARA_00184	kalanoro	F	5	24.52	19.27
KPARA_00184	kalanoro	F	6	20.41	28.56
KPARA_00184	kalanoro	F	7	21.54	32.6
KPARA_00184	kalanoro	F	8	18.33	35.31
KPARA_00184	kalanoro	F	9	23.12	43.81
KPARA_00184	kalanoro	F	10	29.87	46.6
KPARA_00184	kalanoro	F	11	46.91	46.65
KPARA_00184	kalanoro	F	12	52.33	45.31
KPARA_00184	kalanoro	F	13	59.66	35.67
KPARA_00184	kalanoro	F	14	55.16	31.51
KPARA_00184	kalanoro	F	15	57.2	29.69
KPARA_00184	kalanoro	F	16	54.38	19.65
KPARA_00184	kalanoro	F	17	50.99	23.04
KPARA_00184	kalanoro	F	18	50.77	13.09
KPARA_00184	kalanoro	F	19	47.49	8.4
KPARA_00193	kalanoro	F	1	38.42	3.25
KPARA_00193	kalanoro	F	2	29.74	6.74
KPARA_00193	kalanoro	F	3	25.24	12.16
KPARA_00193	kalanoro	F	4	24.66	18.58
KPARA_00193	kalanoro	F	5	21.76	16.81
KPARA_00193	kalanoro	F	6	19.38	22.35
KPARA_00193	kalanoro	F	7	21.22	28.19
KPARA_00193	kalanoro	F	8	17.13	34.15
KPARA_00193	kalanoro	F	9	23.49	43.74
KPARA_00193	kalanoro	F	10	31.74	46.83
KPARA_00193	kalanoro	F	11	45.91	46.66
KPARA_00193	kalanoro	F	12	53.33	43.66
KPARA_00193	kalanoro	F	13	58.83	35.26
KPARA_00193	kalanoro	F	14	54.72	30.34
KPARA_00193	kalanoro	F	15	57.6	22.06
KPARA_00193	kalanoro	F	16	54.94	16.17
KPARA_00193	kalanoro	F	17	51.88	18.4
KPARA_00193	kalanoro	F	18	51.41	12.58
KPARA_00193	kalanoro	F	19	46.08	6.49
KPARA_00208	kalanoro	F	1	39	3.42
KPARA_00208	kalanoro	F	2	31.49	6.58
KPARA_00208	kalanoro	F	3	26.83	12.66
KPARA_00208	kalanoro	F	4	25.58	21.91
KPARA_00208	kalanoro	F	5	23.23	21.04
KPARA_00208	kalanoro	F	6	19.77	26.99
KPARA_00208	kalanoro	F	7	22.94	31.7
KPARA_00208	kalanoro	F	8	17.15	37.58
KPARA_00208	kalanoro	F	9	24.58	47.24
KPARA_00208	kalanoro	F	10	32.49	49.41
KPARA_00208	kalanoro	F	11	46.1	48.85
KPARA_00208	kalanoro	F	12	51.74	46.99
KPARA_00208	kalanoro	F	13	60.23	37.4
KPARA_00208	kalanoro	F	14	55.73	31.94
KPARA_00208	kalanoro	F	15	57.4	24.98
KPARA_00208	kalanoro	F	16	53.94	19.15
KPARA_00208	kalanoro	F	17	52.02	20.15
KPARA_00208	kalanoro	F	18	50.1	12.1
KPARA_00208	kalanoro	F	19	46.41	6.49
KPARA_00250	kalanorosp2	F	1	38.24	8.67
KPARA_00250	kalanorosp2	F	2	33.17	10.6
KPARA_00250	kalanorosp2	F	3	29.79	14.16
KPARA_00250	kalanorosp2	F	4	28.45	21.66
KPARA_00250	kalanorosp2	F	5	26.34	19.22
KPARA_00250	kalanorosp2	F	6	21.56	25.1
KPARA_00250	kalanorosp2	F	7	24.79	30.16
KPARA_00250	kalanorosp2	F	8	19.79	33.22
KPARA_00250	kalanorosp2	F	9	26.2	42.76
KPARA_00250	kalanorosp2	F	10	32.42	45.2
KPARA_00250	kalanorosp2	F	11	46.31	45.2
KPARA_00250	kalanorosp2	F	12	51.09	43.26
KPARA_00250	kalanorosp2	F	13	58.23	32.92
KPARA_00250	kalanorosp2	F	14	52.23	30.12
KPARA_00250	kalanorosp2	F	15	55.62	24.65
KPARA_00250	kalanorosp2	F	16	51.06	18.42
KPARA_00250	kalanorosp2	F	17	47.62	21.87
KPARA_00250	kalanorosp2	F	18	46.84	15.81
KPARA_00250	kalanorosp2	F	19	43.95	11.09
KPARA_00253	kalanorosp2	F	1	38.03	7.83
KPARA_00253	kalanorosp2	F	2	31.19	10.38
KPARA_00253	kalanorosp2	F	3	26.58	16.05
KPARA_00253	kalanorosp2	F	4	26.08	18.44
KPARA_00253	kalanorosp2	F	5	22.91	17.83
KPARA_00253	kalanorosp2	F	6	21.04	20.92
KPARA_00253	kalanorosp2	F	7	22.85	27.27
KPARA_00253	kalanorosp2	F	8	18.52	33.8
KPARA_00253	kalanorosp2	F	9	24.54	43.26
KPARA_00253	kalanorosp2	F	10	29.35	45.15
KPARA_00253	kalanorosp2	F	11	45.08	45.31
KPARA_00253	kalanorosp2	F	12	48.95	43.51
KPARA_00253	kalanorosp2	F	13	55.41	34.48
KPARA_00253	kalanorosp2	F	14	50.52	28.45
KPARA_00253	kalanorosp2	F	15	53.24	22.54
KPARA_00253	kalanorosp2	F	16	50.19	18.04
KPARA_00253	kalanorosp2	F	17	48.58	19.04
KPARA_00253	kalanorosp2	F	18	48.24	16.31
KPARA_00253	kalanorosp2	F	19	44.19	11.31
KPARA_00254	kalanorosp2	F	1	37.25	8.69
KPARA_00254	kalanorosp2	F	2	30.35	12.52
KPARA_00254	kalanorosp2	F	3	28.52	16.91
KPARA_00254	kalanorosp2	F	4	27.85	19.8
KPARA_00254	kalanorosp2	F	5	24.97	17.35
KPARA_00254	kalanorosp2	F	6	21.52	22.19
KPARA_00254	kalanorosp2	F	7	21.97	28.91
KPARA_00254	kalanorosp2	F	8	19.47	33.35
KPARA_00254	kalanorosp2	F	9	23.74	41.72
KPARA_00254	kalanorosp2	F	10	31.58	45.16
KPARA_00254	kalanorosp2	F	11	45.83	44.58
KPARA_00254	kalanorosp2	F	12	52.85	41.44
KPARA_00254	kalanorosp2	F	13	57.08	33.6
KPARA_00254	kalanorosp2	F	14	51.63	26.16
KPARA_00254	kalanorosp2	F	15	52.52	21.6
KPARA_00254	kalanorosp2	F	16	49.35	16.35
KPARA_00254	kalanorosp2	F	17	47.13	17.58
KPARA_00254	kalanorosp2	F	18	46.02	14.35
KPARA_00254	kalanorosp2	F	19	43.3	11.35
KPARA_00129	sp2	F	1	38	5.67
KPARA_00129	sp2	F	2	31.16	8.91
KPARA_00129	sp2	F	3	26.74	15.91
KPARA_00129	sp2	F	4	25.24	17.33
KPARA_00129	sp2	F	5	23.74	16.24
KPARA_00129	sp2	F	6	18.83	24.49
KPARA_00129	sp2	F	7	21.41	28.41
KPARA_00129	sp2	F	8	17.41	34.08
KPARA_00129	sp2	F	9	26.02	44.34
KPARA_00129	sp2	F	10	29.91	45.79
KPARA_00129	sp2	F	11	46.63	45.56
KPARA_00129	sp2	F	12	50.63	44.51
KPARA_00129	sp2	F	13	59.83	34.24
KPARA_00129	sp2	F	14	56.91	28.83
KPARA_00129	sp2	F	15	57.49	23.41
KPARA_00129	sp2	F	16	54.33	17.58
KPARA_00129	sp2	F	17	51.91	18.49
KPARA_00129	sp2	F	18	49.91	16.58
KPARA_00129	sp2	F	19	46.08	9.58
KPARA_00132	sp2	F	1	40.67	6.25
KPARA_00132	sp2	F	2	33.16	9.08
KPARA_00132	sp2	F	3	30.41	13.91
KPARA_00132	sp2	F	4	28.49	18.66
KPARA_00132	sp2	F	5	26.58	16.74
KPARA_00132	sp2	F	6	22.74	22.33
KPARA_00132	sp2	F	7	24.74	29.99
KPARA_00132	sp2	F	8	20.58	36.24
KPARA_00132	sp2	F	9	25.66	44.58
KPARA_00132	sp2	F	10	32.44	46.41
KPARA_00132	sp2	F	11	50.44	46.91
KPARA_00132	sp2	F	12	56.38	44.8
KPARA_00132	sp2	F	13	62.24	36.99
KPARA_00132	sp2	F	14	57.91	29.41
KPARA_00132	sp2	F	15	58.83	23.08
KPARA_00132	sp2	F	16	55.24	17.99
KPARA_00132	sp2	F	17	52.91	19.08
KPARA_00132	sp2	F	18	50.99	13.91
KPARA_00132	sp2	F	19	48.33	9.49
KPARA_00133	sp2	F	1	36.92	5.33
KPARA_00133	sp2	F	2	29.49	7.58
KPARA_00133	sp2	F	3	26.66	12.33
KPARA_00133	sp2	F	4	25.41	16.08
KPARA_00133	sp2	F	5	23.74	15.24
KPARA_00133	sp2	F	6	19.83	20.58
KPARA_00133	sp2	F	7	21.91	26.91
KPARA_00133	sp2	F	8	17.24	32.33
KPARA_00133	sp2	F	9	23.02	41.87
KPARA_00133	sp2	F	10	31.35	44.92
KPARA_00133	sp2	F	11	44.08	45.16
KPARA_00133	sp2	F	12	51.74	42.24
KPARA_00133	sp2	F	13	57.49	36.16
KPARA_00133	sp2	F	14	52.66	27.41
KPARA_00133	sp2	F	15	54.33	21.08
KPARA_00133	sp2	F	16	51.74	16.08
KPARA_00133	sp2	F	17	49.58	16.83
KPARA_00133	sp2	F	18	48.16	13.33
KPARA_00133	sp2	F	19	44.99	7.91
KPARA_00144	sp2	F	1	39	12
KPARA_00144	sp2	F	2	31.94	14.74
KPARA_00144	sp2	F	3	30.33	17.24
KPARA_00144	sp2	F	4	28.55	19.51
KPARA_00144	sp2	F	5	26.66	18.74
KPARA_00144	sp2	F	6	24.24	23.91
KPARA_00144	sp2	F	7	24.16	30.09
KPARA_00144	sp2	F	8	19.91	33.16
KPARA_00144	sp2	F	9	24.99	42.01
KPARA_00144	sp2	F	10	31.27	44.4
KPARA_00144	sp2	F	11	46.6	44.29
KPARA_00144	sp2	F	12	51.22	42.67
KPARA_00144	sp2	F	13	57.74	36.49
KPARA_00144	sp2	F	14	54.08	30.66
KPARA_00144	sp2	F	15	54.33	23.74
KPARA_00144	sp2	F	16	51.49	18.74
KPARA_00144	sp2	F	17	50.41	19.49
KPARA_00144	sp2	F	18	48.91	17.91
KPARA_00144	sp2	F	19	46.44	14.91
KPARA_00145	sp2	F	1	37.17	7.42
KPARA_00145	sp2	F	2	28.49	11.16
KPARA_00145	sp2	F	3	25.83	15.99
KPARA_00145	sp2	F	4	24.49	17.83
KPARA_00145	sp2	F	5	23.24	17.16
KPARA_00145	sp2	F	6	18.91	22.91
KPARA_00145	sp2	F	7	20.83	28.91
KPARA_00145	sp2	F	8	16.49	35.49
KPARA_00145	sp2	F	9	22.51	44.7
KPARA_00145	sp2	F	10	30.02	47.15
KPARA_00145	sp2	F	11	46.31	46.81
KPARA_00145	sp2	F	12	53.87	43.37
KPARA_00145	sp2	F	13	59.16	34.33
KPARA_00145	sp2	F	14	55.66	29.08
KPARA_00145	sp2	F	15	56.74	22.33
KPARA_00145	sp2	F	16	54.24	17.91
KPARA_00145	sp2	F	17	51.58	18.74
KPARA_00145	sp2	F	18	49.58	16.41
KPARA_00145	sp2	F	19	46.41	11.33
KPARA_00153	sp2	F	1	39.17	7.67
KPARA_00153	sp2	F	2	31.33	10.49
KPARA_00153	sp2	F	3	28.91	15.16
KPARA_00153	sp2	F	4	25.99	20.16
KPARA_00153	sp2	F	5	23.74	18.74
KPARA_00153	sp2	F	6	20.66	23.33
KPARA_00153	sp2	F	7	22.08	31.24
KPARA_00153	sp2	F	8	17.83	36.33
KPARA_00153	sp2	F	9	24.7	44.09
KPARA_00153	sp2	F	10	29.95	46.08
KPARA_00153	sp2	F	11	48.58	46.16
KPARA_00153	sp2	F	12	53.76	44.37
KPARA_00153	sp2	F	13	61.08	37.24
KPARA_00153	sp2	F	14	56.83	33.83
KPARA_00153	sp2	F	15	58.33	24.91
KPARA_00153	sp2	F	16	53.41	16.74
KPARA_00153	sp2	F	17	52.33	18.91
KPARA_00153	sp2	F	18	49.99	15.24
KPARA_00153	sp2	F	19	46.99	10.33
KPARA_00154	sp2	F	1	36.5	11.67
KPARA_00154	sp2	F	2	31.66	11.41
KPARA_00154	sp2	F	3	27.33	15.99
KPARA_00154	sp2	F	4	25.66	17.83
KPARA_00154	sp2	F	5	24.24	17.41
KPARA_00154	sp2	F	6	21.49	22.49
KPARA_00154	sp2	F	7	22.99	30.49
KPARA_00154	sp2	F	8	20.41	35.33
KPARA_00154	sp2	F	9	25.48	41.9
KPARA_00154	sp2	F	10	30.52	44.44
KPARA_00154	sp2	F	11	44.83	44.08
KPARA_00154	sp2	F	12	51.23	40.98
KPARA_00154	sp2	F	13	55.33	33.91
KPARA_00154	sp2	F	14	51.83	29.99
KPARA_00154	sp2	F	15	52.99	24.33
KPARA_00154	sp2	F	16	50.16	18.08
KPARA_00154	sp2	F	17	47.24	17.99
KPARA_00154	sp2	F	18	45.66	15.74
KPARA_00154	sp2	F	19	41.66	11.33
KPARA_00192	sp2	F	1	36.67	7.67
KPARA_00192	sp2	F	2	29.33	10.49
KPARA_00192	sp2	F	3	26.41	14.33
KPARA_00192	sp2	F	4	23.83	16.16
KPARA_00192	sp2	F	5	21.74	14.74
KPARA_00192	sp2	F	6	18.33	21.58
KPARA_00192	sp2	F	7	20.91	29.49
KPARA_00192	sp2	F	8	14.74	36.16
KPARA_00192	sp2	F	9	21.98	45.17
KPARA_00192	sp2	F	10	29.16	47.58
KPARA_00192	sp2	F	11	47.33	47.16
KPARA_00192	sp2	F	12	54.04	45.51
KPARA_00192	sp2	F	13	61.74	35.83
KPARA_00192	sp2	F	14	53.99	28.74
KPARA_00192	sp2	F	15	54.91	21.08
KPARA_00192	sp2	F	16	52.58	16.49
KPARA_00192	sp2	F	17	50.41	17.41
KPARA_00192	sp2	F	18	48.74	15.41
KPARA_00192	sp2	F	19	43.99	10.16
KPARA_00194	sp2	F	1	37.33	7.75
KPARA_00194	sp2	F	2	29.33	9.16
KPARA_00194	sp2	F	3	26.24	14.49
KPARA_00194	sp2	F	4	24.24	16.49
KPARA_00194	sp2	F	5	21.99	16.58
KPARA_00194	sp2	F	6	19.41	19.83
KPARA_00194	sp2	F	7	19.24	30.49
KPARA_00194	sp2	F	8	16.16	34.74
KPARA_00194	sp2	F	9	22.72	43.66
KPARA_00194	sp2	F	10	29.58	45.91
KPARA_00194	sp2	F	11	45.74	45.41
KPARA_00194	sp2	F	12	51.72	43.49
KPARA_00194	sp2	F	13	58.58	34.99
KPARA_00194	sp2	F	14	54.33	28.16
KPARA_00194	sp2	F	15	54.49	21.99
KPARA_00194	sp2	F	16	52.58	16.58
KPARA_00194	sp2	F	17	50.58	17.33
KPARA_00194	sp2	F	18	48.74	15.24
KPARA_00194	sp2	F	19	45.58	9.99
KPARA_00202	sp2	F	1	39.42	5
KPARA_00202	sp2	F	2	31.41	8.41
KPARA_00202	sp2	F	3	28.83	13.49
KPARA_00202	sp2	F	4	26.74	17.08
KPARA_00202	sp2	F	5	23.33	15.99
KPARA_00202	sp2	F	6	20.41	20.33
KPARA_00202	sp2	F	7	22.49	29.83
KPARA_00202	sp2	F	8	14.91	36.41
KPARA_00202	sp2	F	9	23.83	45.33
KPARA_00202	sp2	F	10	32.33	49.24
KPARA_00202	sp2	F	11	45.83	48.24
KPARA_00202	sp2	F	12	55.08	44.66
KPARA_00202	sp2	F	13	61.16	38.16
KPARA_00202	sp2	F	14	54.91	31.91
KPARA_00202	sp2	F	15	56.58	21.41
KPARA_00202	sp2	F	16	54.08	17.08
KPARA_00202	sp2	F	17	51.24	18.66
KPARA_00202	sp2	F	18	49.16	12.99
KPARA_00202	sp2	F	19	47.66	9.16
KPARA_00233	sp2	F	1	37.17	6.83
KPARA_00233	sp2	F	2	28.99	9.58
KPARA_00233	sp2	F	3	26.66	14.66
KPARA_00233	sp2	F	4	25.16	18.16
KPARA_00233	sp2	F	5	22.49	15.41
KPARA_00233	sp2	F	6	18.49	21.08
KPARA_00233	sp2	F	7	22.08	28.91
KPARA_00233	sp2	F	8	15.58	36.41
KPARA_00233	sp2	F	9	22.49	43.58
KPARA_00233	sp2	F	10	28.94	45.88
KPARA_00233	sp2	F	11	49.33	45.77
KPARA_00233	sp2	F	12	53.99	43.83
KPARA_00233	sp2	F	13	60.99	33.24
KPARA_00233	sp2	F	14	55.08	30.91
KPARA_00233	sp2	F	15	56.83	21.24
KPARA_00233	sp2	F	16	53.41	15.91
KPARA_00233	sp2	F	17	50.24	18.74
KPARA_00233	sp2	F	18	48.83	15.33
KPARA_00233	sp2	F	19	45.91	9.58
KPARA_00251	sp2	F	1	38.83	9.08
KPARA_00251	sp2	F	2	31.22	10.85
KPARA_00251	sp2	F	3	28.49	14.49
KPARA_00251	sp2	F	4	27.16	16.91
KPARA_00251	sp2	F	5	24.91	15.99
KPARA_00251	sp2	F	6	20.83	20.74
KPARA_00251	sp2	F	7	22.41	29.49
KPARA_00251	sp2	F	8	17.24	37.58
KPARA_00251	sp2	F	9	23.88	45.3
KPARA_00251	sp2	F	10	29.66	46.91
KPARA_00251	sp2	F	11	47.6	47.08
KPARA_00251	sp2	F	12	53.88	44.97
KPARA_00251	sp2	F	13	61.41	36.49
KPARA_00251	sp2	F	14	56.33	29.65
KPARA_00251	sp2	F	15	56.49	22.08
KPARA_00251	sp2	F	16	53.16	16.58
KPARA_00251	sp2	F	17	51.66	17.24
KPARA_00251	sp2	F	18	49.99	14.83
KPARA_00251	sp2	F	19	46.27	10.13
KPARA_00252	sp2	F	1	36.85	12.74
KPARA_00252	sp2	F	2	31.3	13.35
KPARA_00252	sp2	F	3	28.24	15.16
KPARA_00252	sp2	F	4	27.41	17.91
KPARA_00252	sp2	F	5	26.08	18.24
KPARA_00252	sp2	F	6	22.08	22.74
KPARA_00252	sp2	F	7	23.16	28.33
KPARA_00252	sp2	F	8	18.41	34.99
KPARA_00252	sp2	F	9	26.49	43.41
KPARA_00252	sp2	F	10	31.91	44.41
KPARA_00252	sp2	F	11	43.33	44.41
KPARA_00252	sp2	F	12	49.74	42.33
KPARA_00252	sp2	F	13	56.08	34.49
KPARA_00252	sp2	F	14	51.08	27.83
KPARA_00252	sp2	F	15	51.66	21.83
KPARA_00252	sp2	F	16	48.49	17.24
KPARA_00252	sp2	F	17	47.33	17.16
KPARA_00252	sp2	F	18	45.91	15.58
KPARA_00252	sp2	F	19	41.41	12.69
KPARA_00255	sp2	F	1	36.83	10.65
KPARA_00255	sp2	F	2	30.74	11.74
KPARA_00255	sp2	F	3	28.66	14.66
KPARA_00255	sp2	F	4	27.74	16.41
KPARA_00255	sp2	F	5	25.58	16.99
KPARA_00255	sp2	F	6	21.83	22.49
KPARA_00255	sp2	F	7	22.41	29.74
KPARA_00255	sp2	F	8	17.83	35.41
KPARA_00255	sp2	F	9	24.66	43.99
KPARA_00255	sp2	F	10	30.16	45.74
KPARA_00255	sp2	F	11	45.99	45.83
KPARA_00255	sp2	F	12	52.6	44.1
KPARA_00255	sp2	F	13	58.83	36.16
KPARA_00255	sp2	F	14	54.66	29.91
KPARA_00255	sp2	F	15	54.49	22.41
KPARA_00255	sp2	F	16	51.66	17.49
KPARA_00255	sp2	F	17	49.74	17.41
KPARA_00255	sp2	F	18	48.08	15.16
KPARA_00255	sp2	F	19	42.66	10.2
KPARA_00157	sp3_Marojejy	F	1	36.67	12.25
KPARA_00157	sp3_Marojejy	F	2	30.55	15.41
KPARA_00157	sp3_Marojejy	F	3	28.74	20.12
KPARA_00157	sp3_Marojejy	F	4	27.03	22.99
KPARA_00157	sp3_Marojejy	F	5	25.53	23.12
KPARA_00157	sp3_Marojejy	F	6	23.2	26.66
KPARA_00157	sp3_Marojejy	F	7	24.03	30.62
KPARA_00157	sp3_Marojejy	F	8	22.49	34.33
KPARA_00157	sp3_Marojejy	F	9	25.49	39.45
KPARA_00157	sp3_Marojejy	F	10	29.72	41.84
KPARA_00157	sp3_Marojejy	F	11	46.47	41.22
KPARA_00157	sp3_Marojejy	F	12	50.22	39.13
KPARA_00157	sp3_Marojejy	F	13	53.55	32.63
KPARA_00157	sp3_Marojejy	F	14	50.51	29.09
KPARA_00157	sp3_Marojejy	F	15	51.22	26.42
KPARA_00157	sp3_Marojejy	F	16	48.22	22.23
KPARA_00157	sp3_Marojejy	F	17	47.09	22.81
KPARA_00157	sp3_Marojejy	F	18	45.34	19.31
KPARA_00157	sp3_Marojejy	F	19	42.59	14.52
KPARA_00158	sp3_Marojejy	F	1	37.36	10.97
KPARA_00158	sp3_Marojejy	F	2	31.47	14.41
KPARA_00158	sp3_Marojejy	F	3	28.97	17.85
KPARA_00158	sp3_Marojejy	F	4	26.8	22.3
KPARA_00158	sp3_Marojejy	F	5	25.63	22.13
KPARA_00158	sp3_Marojejy	F	6	23.52	24.41
KPARA_00158	sp3_Marojejy	F	7	24.74	28.35
KPARA_00158	sp3_Marojejy	F	8	22.24	34.91
KPARA_00158	sp3_Marojejy	F	9	26.34	39.63
KPARA_00158	sp3_Marojejy	F	10	31.19	41.13
KPARA_00158	sp3_Marojejy	F	11	49.8	40.17
KPARA_00158	sp3_Marojejy	F	12	52.92	38.34
KPARA_00158	sp3_Marojejy	F	13	56.08	33.35
KPARA_00158	sp3_Marojejy	F	14	52.13	27.08
KPARA_00158	sp3_Marojejy	F	15	52.69	22.02
KPARA_00158	sp3_Marojejy	F	16	50.8	19.85
KPARA_00158	sp3_Marojejy	F	17	48.63	20.3
KPARA_00158	sp3_Marojejy	F	18	46.35	17.63
KPARA_00158	sp3_Marojejy	F	19	44.19	14.35
KPARA_00163	sp3_Marojejy	F	1	38.92	8
KPARA_00163	sp3_Marojejy	F	2	31.08	12.58
KPARA_00163	sp3_Marojejy	F	3	28.74	17.58
KPARA_00163	sp3_Marojejy	F	4	27.24	20.99
KPARA_00163	sp3_Marojejy	F	5	24.99	19.66
KPARA_00163	sp3_Marojejy	F	6	21.58	23.91
KPARA_00163	sp3_Marojejy	F	7	24.33	29.49
KPARA_00163	sp3_Marojejy	F	8	20.16	34.41
KPARA_00163	sp3_Marojejy	F	9	27.24	42.16
KPARA_00163	sp3_Marojejy	F	10	31.83	43.58
KPARA_00163	sp3_Marojejy	F	11	48.66	42.58
KPARA_00163	sp3_Marojejy	F	12	52.56	41.06
KPARA_00163	sp3_Marojejy	F	13	58.16	32.99
KPARA_00163	sp3_Marojejy	F	14	54.74	29.99
KPARA_00163	sp3_Marojejy	F	15	56.49	24.41
KPARA_00163	sp3_Marojejy	F	16	52.74	19.66
KPARA_00163	sp3_Marojejy	F	17	50.49	21.08
KPARA_00163	sp3_Marojejy	F	18	48.83	18.08
KPARA_00163	sp3_Marojejy	F	19	46.17	11.23
KPARA_00164	sp3_Marojejy	F	1	39.26	8.2
KPARA_00164	sp3_Marojejy	F	2	32.81	10.26
KPARA_00164	sp3_Marojejy	F	3	29.66	15.41
KPARA_00164	sp3_Marojejy	F	4	28.24	20.08
KPARA_00164	sp3_Marojejy	F	5	25.49	18.33
KPARA_00164	sp3_Marojejy	F	6	22.16	22.74
KPARA_00164	sp3_Marojejy	F	7	24.58	29.99
KPARA_00164	sp3_Marojejy	F	8	20.08	32.08
KPARA_00164	sp3_Marojejy	F	9	26.2	39.13
KPARA_00164	sp3_Marojejy	F	10	32.41	40.51
KPARA_00164	sp3_Marojejy	F	11	46.74	40.47
KPARA_00164	sp3_Marojejy	F	12	53.26	38.4
KPARA_00164	sp3_Marojejy	F	13	58.41	30.83
KPARA_00164	sp3_Marojejy	F	14	54.91	27.49
KPARA_00164	sp3_Marojejy	F	15	55.24	20.58
KPARA_00164	sp3_Marojejy	F	16	52.66	18.16
KPARA_00164	sp3_Marojejy	F	17	50.49	19.16
KPARA_00164	sp3_Marojejy	F	18	48.91	15.74
KPARA_00164	sp3_Marojejy	F	19	45.74	10.08
KPARA_00165	sp3_Marojejy	F	1	38.5	9.42
KPARA_00165	sp3_Marojejy	F	2	33.24	12.33
KPARA_00165	sp3_Marojejy	F	3	30.16	17.66
KPARA_00165	sp3_Marojejy	F	4	28.66	20.58
KPARA_00165	sp3_Marojejy	F	5	26.08	20.24
KPARA_00165	sp3_Marojejy	F	6	23.58	24.41
KPARA_00165	sp3_Marojejy	F	7	25.41	28.99
KPARA_00165	sp3_Marojejy	F	8	23.33	33.41
KPARA_00165	sp3_Marojejy	F	9	27.91	38.91
KPARA_00165	sp3_Marojejy	F	10	31.41	41.08
KPARA_00165	sp3_Marojejy	F	11	46.91	40.83
KPARA_00165	sp3_Marojejy	F	12	51.24	38.58
KPARA_00165	sp3_Marojejy	F	13	55.74	33.08
KPARA_00165	sp3_Marojejy	F	14	53.58	31.33
KPARA_00165	sp3_Marojejy	F	15	55.24	22.83
KPARA_00165	sp3_Marojejy	F	16	52.16	19.66
KPARA_00165	sp3_Marojejy	F	17	50.58	20.24
KPARA_00165	sp3_Marojejy	F	18	48.49	18.49
KPARA_00165	sp3_Marojejy	F	19	45.16	12.24
KPARA_00242	sp3_Vakona	F	1	38.33	10
KPARA_00242	sp3_Vakona	F	2	29.41	14.33
KPARA_00242	sp3_Vakona	F	3	27.91	18.66
KPARA_00242	sp3_Vakona	F	4	26.74	22.91
KPARA_00242	sp3_Vakona	F	5	25.49	22.41
KPARA_00242	sp3_Vakona	F	6	23.49	25.83
KPARA_00242	sp3_Vakona	F	7	24.58	28.66
KPARA_00242	sp3_Vakona	F	8	20.33	35.49
KPARA_00242	sp3_Vakona	F	9	26.66	42.3
KPARA_00242	sp3_Vakona	F	10	32.66	43.38
KPARA_00242	sp3_Vakona	F	11	45.91	42.92
KPARA_00242	sp3_Vakona	F	12	51.3	42.23
KPARA_00242	sp3_Vakona	F	13	56.91	34.24
KPARA_00242	sp3_Vakona	F	14	53.99	27.91
KPARA_00242	sp3_Vakona	F	15	54.49	23.41
KPARA_00242	sp3_Vakona	F	16	52.16	21.24
KPARA_00242	sp3_Vakona	F	17	50.83	21.49
KPARA_00242	sp3_Vakona	F	18	48.83	18.49
KPARA_00242	sp3_Vakona	F	19	46.33	13.83
KPARA_00243	sp3_Vakona	F	1	37	7.75
KPARA_00243	sp3_Vakona	F	2	28.99	10.33
KPARA_00243	sp3_Vakona	F	3	25.74	15.49
KPARA_00243	sp3_Vakona	F	4	23.66	20.83
KPARA_00243	sp3_Vakona	F	5	21.66	20.16
KPARA_00243	sp3_Vakona	F	6	19.66	24.58
KPARA_00243	sp3_Vakona	F	7	20.24	28.24
KPARA_00243	sp3_Vakona	F	8	19.08	34.74
KPARA_00243	sp3_Vakona	F	9	25.85	41.23
KPARA_00243	sp3_Vakona	F	10	30.24	42.51
KPARA_00243	sp3_Vakona	F	11	45.97	42.12
KPARA_00243	sp3_Vakona	F	12	49.91	40.9
KPARA_00243	sp3_Vakona	F	13	56.91	33.49
KPARA_00243	sp3_Vakona	F	14	54.16	26.58
KPARA_00243	sp3_Vakona	F	15	54.99	21.74
KPARA_00243	sp3_Vakona	F	16	52.24	18.24
KPARA_00243	sp3_Vakona	F	17	50.99	18.91
KPARA_00243	sp3_Vakona	F	18	47.99	13.58
KPARA_00243	sp3_Vakona	F	19	44.41	9.24
KPARA_00244	sp3_Vakona	F	1	36.42	10.58
KPARA_00244	sp3_Vakona	F	2	26.99	13.99
KPARA_00244	sp3_Vakona	F	3	24.83	17.49
KPARA_00244	sp3_Vakona	F	4	24.08	19.91
KPARA_00244	sp3_Vakona	F	5	22.58	20.08
KPARA_00244	sp3_Vakona	F	6	21.49	23.24
KPARA_00244	sp3_Vakona	F	7	22.08	27.74
KPARA_00244	sp3_Vakona	F	8	20.66	31.74
KPARA_00244	sp3_Vakona	F	9	23.91	38.49
KPARA_00244	sp3_Vakona	F	10	28.08	40.91
KPARA_00244	sp3_Vakona	F	11	46.66	40.05
KPARA_00244	sp3_Vakona	F	12	50.58	37.66
KPARA_00244	sp3_Vakona	F	13	54.24	30.91
KPARA_00244	sp3_Vakona	F	14	51.16	25.83
KPARA_00244	sp3_Vakona	F	15	50.83	20.66
KPARA_00244	sp3_Vakona	F	16	49.66	18.83
KPARA_00244	sp3_Vakona	F	17	48.66	19.08
KPARA_00244	sp3_Vakona	F	18	46.74	15.91
KPARA_00244	sp3_Vakona	F	19	44.41	12.99
