# Supplementary material for: Discovering unknown Madagascar biodiversity: integrative taxonomy of raft spiders (Pisauridae: Dolomedes)
Source: PeerJ. 2024 Feb 27;12:e16781. doi: 10.7717/peerj.16781 (PMC10906265; doi:10.7717/peerj.16781)
Supplement: Supplemental Information 12 — The raw measurements, landmark coordinates, and the R code for morphological analyses. An aligned COI matrix is also included. [file peerj-12-16781-s012.zip › Measure_Embolus.csv]

Voucher	Species	Pixal	mm
KPARA_00130	sp2	1773.003	0.9
KPARA_00166	sp2	1917	0.98
KPARA_00185	kalanoro	2644	1.35
KPARA_00201	kalanoro	2700	1.37
KPARA_00207	kalanoro	2608	1.33
KPARA_00227	sp2	1779	0.91
KPARA_00228	kalanoro	2584	1.31
KPARA_00231	kalanoro	2696	1.37
KPARA_00232	sp2	1743	0.89
KPARA_00234	sp2	1770	0.9
KPARA_00235	sp2	1710	0.87
KPARA_00236	sp3_Vakona	1130.002	0.58
KPARA_00237	sp3_Vakona	1154.007	0.59
KPARA_00238	sp3_Vakona	1154.002	0.59
KPARA_00239	sp3_Vakona	1156.002	0.59
KPARA_00240	sp3_Vakona	1186	0.6
KPARA_00247	sp2	1676	0.85
KPARA_00248	kalanorosp2	2115	1.08
KPARA_00249	kalanorosp2	2156.004	1.1
KPARA_00258	sp3_Marojejy	1100.002	0.56
KPARA_00267	sp3_Marojejy	1102.002	0.56
MT_207084	sp3_Vakona	1142	0.58
Scale	0.2	393.011
