# Supplementary material for: Discovering unknown Madagascar biodiversity: integrative taxonomy of raft spiders (Pisauridae: Dolomedes)
Source: PeerJ. 2024 Feb 27;12:e16781. doi: 10.7717/peerj.16781 (PMC10906265; doi:10.7717/peerj.16781)
Supplement: Supplemental Information 12 — The raw measurements, landmark coordinates, and the R code for morphological analyses. An aligned COI matrix is also included. [file peerj-12-16781-s012.zip › Measurement.csv]

Voucher	Species	Sex	CW	Palp	Tibia p	Tp/Cy	Leg I	Tarsus I
KPARA_00183	Dolomedes kalanoro	F	8.28	13.88	3.03	4.21	41.1	5.09
KPARA_00184	Dolomedes kalanoro	F	8.57	13.95	3.01	4.37	41.02	4.95
KPARA_00193	Dolomedes kalanoro	F	9.32	14.51	2.91	4.28	43.23	5.33
KPARA_00208	Dolomedes kalanoro	F	10.42	17.17	3.45	5.31	50.75	6.14
KPARA_00185	Dolomedes kalanoro	M	7.11	13.81	2.61	3.35	41.89	6.1
KPARA_00201	Dolomedes kalanoro	M	8.78	15.73	3.09	3.72	48.79	7.08
KPARA_00207	Dolomedes kalanoro	M	8.17	15.75	2.92	3.95	47.4	6.84
KPARA_00228	Dolomedes kalanoro	M	7.51	14.94	2.85	3.81	46.37	6.83
KPARA_00231	Dolomedes kalanoro	M	7.67	15.06	2.94	3.68	46.6	6.65
KPARA_00250	Dolomedes MADsp4	F	7.21	12.43	2.73	3.82	37.79	4.48
KPARA_00253	Dolomedes MADsp4	F	7.93	13.58	2.81	4.14	40.21	5.08
KPARA_00254	Dolomedes MADsp4	F	7.9	12.7	2.74	3.98	38.57	4.88
KPARA_00248	Dolomedes MADsp4	M	6.9	13.75	2.76	3.14	41.98	6.07
KPARA_00249	Dolomedes MADsp4	M	7.39	14.84	3	3.51	47.24	7.17
KPARA_00174	Dolomedes MADsp1	F	6.29	9.25	1.74	2.81	23.85	2.72
KPARA_00175	Dolomedes MADsp1	F	7.1	10.03	2.07	3.04	26.16	2.99
KPARA_00211	Dolomedes MADsp1	F	5.85	8.02	1.67	2.54	21.16	2.65
KPARA_00408	Dolomedes MADsp1	F	5.53	8.13	1.66	2.54	22.38	2.66
KPARA_00172	Dolomedes MADsp1	M	4.94	7.22	1.14	2.14	26.35	3.78
KPARA_00173	Dolomedes MADsp1	M	4.83	7.12	1.32	2.03	26.46	3.89
KPARA_00215	Dolomedes MADsp1	M	4.81	7.25	1.22	2.21	25.93	3.49
KPARA_00216	Dolomedes MADsp1	M	5.01	6.94	1.02	2.21	26.97	3.79
KPARA_00217	Dolomedes MADsp1	M	5.84	8.46	1.38	2.5	30.02	4.09
KPARA_00225	Dolomedes MADsp1	M	3.67	5.15	0.87	1.73	20.86	2.79
KPARA_00246	Dolomedes MADsp1	M	4.28	5.95	0.76	1.92	23.21	3.27
KPARA_00129	Dolomedes MADsp2	F	7.79	13.62	2.98	4.07	38.78	4.57
KPARA_00132	Dolomedes MADsp2	F	10.27	16.66	3.87	4.85	51.26	6.27
KPARA_00133	Dolomedes MADsp2	F	9.64	15.81	3.56	4.77	47.74	5.74
KPARA_00144	Dolomedes MADsp2	F	9.88	17.2	3.84	5.07	48.07	5.98
KPARA_00145	Dolomedes MADsp2	F	7.97	14.11	3.18	4.26	42.54	5.18
KPARA_00153	Dolomedes MADsp2	F	9.44	15.6	3.62	4.75	45.49	5.73
KPARA_00154	Dolomedes MADsp2	F	9.23	15.6	3.45	4.61	45.59	5.27
KPARA_00192	Dolomedes MADsp2	F	9.1	15.48	3.47	4.71	43.62	5.38
KPARA_00194	Dolomedes MADsp2	F	8.52	14.34	3.34	4.25	40.97	5.11
KPARA_00202	Dolomedes MADsp2	F	8.84	14.44	3.27	3.97	41.31	5.13
KPARA_00233	Dolomedes MADsp2	F	10.65	18.11	4.11	5.3	50.68	6.09
KPARA_00251	Dolomedes MADsp2	F	10.31	17.11	3.95	4.85	48.65	6.06
KPARA_00252	Dolomedes MADsp2	F	9.16	15.3	3.44	4.6	43.12	5.38
KPARA_00255	Dolomedes MADsp2	F	9.99	15.48	3.34	4.69	46.04	5.7
KPARA_00130	Dolomedes MADsp2	M	7.88	17.07	3.72	3.61	47.61	5.87
KPARA_00166	Dolomedes MADsp2	M	7.65	16.5	3.75	3.38	48.51	7.26
KPARA_00227	Dolomedes MADsp2	M	8.14	17.09	3.77	3.48	47.98	7.02
KPARA_00232	Dolomedes MADsp2	M	7.99	16.45	3.65	3.41	46.39	6.58
KPARA_00234	Dolomedes MADsp2	M	7.08	15.33	3.46	3.08	42.87	6.34
KPARA_00235	Dolomedes MADsp2	M	7.58	16.33	3.73	3.41	45.17	6.25
KPARA_00247	Dolomedes MADsp2	M	7.28	15.54	3.53	3.2	43.69	6.17
KPARA_00157	Dolomedes MADsp3_Marojejy	F	5.98	8.68	1.7	2.59	21.78	2.15
KPARA_00158	Dolomedes MADsp3_Marojejy	F	6.36	9.35	2.04	2.77	23.89	2.42
KPARA_00163	Dolomedes MADsp3_Marojejy	F	6.6	9.05	2.07	2.69	24.2	2.44
KPARA_00164	Dolomedes MADsp3_Marojejy	F	6.65	9.68	2.17	2.99	24.87	2.5
KPARA_00165	Dolomedes MADsp3_Marojejy	F	6.58	9.11	1.96	2.82	23.69	2.31
KPARA_00242	Dolomedes MADsp3_Vakona	F	6	8.36	1.82	2.47	21.44	2.25
KPARA_00243	Dolomedes MADsp3_Vakona	F	6.46	9.06	2.02	2.72	23.53	2.42
KPARA_00244	Dolomedes MADsp3_Vakona	F	6.15	8.66	1.99	2.61	21.92	2.26
KPARA_00236	Dolomedes MADsp3_Vakona	M	5.8	9.49	1.9	2.29	24.86	3.06
KPARA_00237	Dolomedes MADsp3_Vakona	M	4.95	8.39	1.63	1.98	22.87	2.92
KPARA_00238	Dolomedes MADsp3_Vakona	M	5.97	9.81	2.1	2.43	26.82	3.49
KPARA_00239	Dolomedes MADsp3_Vakona	M	5.66	9.55	2	2.38	25.09	3.21
KPARA_00240	Dolomedes MADsp3_Vakona	M	5.8	9.88	1.98	2.42	26.74	3.42
MT_207084	Dolomedes MADsp3_Vakona	M	5.2	9.55	2.01	2.35	26.54	3.19
KPARA_00258	Dolomedes MADsp3_Marojejy	M	6.18	9.99	2.08	2.46	28.26	3.51
KPARA_00267	Dolomedes MADsp3_Marojejy	M	5.88	9.49	1.85	2.42	26.82	3.38
MT_119613	Dolomedes straeleni	F	8.14	14	2.92	4.2	39.61	4.6
SMF_10547	Dolomedes straeleni	F	9.44	15.1	3.27	4.38	45.2	5.64
