# Supplementary material for: Discovering unknown Madagascar biodiversity: integrative taxonomy of raft spiders (Pisauridae: Dolomedes)
Source: PeerJ. 2024 Feb 27;12:e16781. doi: 10.7717/peerj.16781 (PMC10906265; doi:10.7717/peerj.16781)
Supplement: Supplemental Information 12 — The raw measurements, landmark coordinates, and the R code for morphological analyses. An aligned COI matrix is also included. [file peerj-12-16781-s012.zip › Palp_E.csv]

Voucher	Species	Sex	NO	X	Y
KPARA_00185	kalanoro	M	1	36.16	40.47
KPARA_00185	kalanoro	M	2	33.15	40.49
KPARA_00185	kalanoro	M	3	25.83	33.84
KPARA_00185	kalanoro	M	4	22.88	21.63
KPARA_00185	kalanoro	M	5	28.68	9.05
KPARA_00185	kalanoro	M	6	41.66	3.72
KPARA_00185	kalanoro	M	7	54.94	8.38
KPARA_00185	kalanoro	M	8	62.81	19.24
KPARA_00185	kalanoro	M	9	62.42	31.82
KPARA_00185	kalanoro	M	10	56.77	40.38
KPARA_00185	kalanoro	M	11	61.48	32.21
KPARA_00185	kalanoro	M	12	61.92	20.19
KPARA_00185	kalanoro	M	13	54.35	9.81
KPARA_00185	kalanoro	M	14	41.67	5.94
KPARA_00185	kalanoro	M	15	30.01	12.28
KPARA_00185	kalanoro	M	16	27.72	26.41
KPARA_00185	kalanoro	M	17	34.52	34.49
KPARA_00201	kalanoro	M	1	36.92	41.25
KPARA_00201	kalanoro	M	2	33.28	42.16
KPARA_00201	kalanoro	M	3	24.33	33.91
KPARA_00201	kalanoro	M	4	22.04	21.45
KPARA_00201	kalanoro	M	5	28.25	8.73
KPARA_00201	kalanoro	M	6	41.66	3.74
KPARA_00201	kalanoro	M	7	55.12	8.62
KPARA_00201	kalanoro	M	8	63.7	19.03
KPARA_00201	kalanoro	M	9	64.27	31.72
KPARA_00201	kalanoro	M	10	60.66	41.17
KPARA_00201	kalanoro	M	11	63.64	31.99
KPARA_00201	kalanoro	M	12	62.99	19.77
KPARA_00201	kalanoro	M	13	54.55	9.92
KPARA_00201	kalanoro	M	14	41.66	6.03
KPARA_00201	kalanoro	M	15	29.56	11.94
KPARA_00201	kalanoro	M	16	26.45	25.85
KPARA_00201	kalanoro	M	17	34.94	35.55
KPARA_00207	kalanoro	M	1	37.53	43.11
KPARA_00207	kalanoro	M	2	34.9	43.27
KPARA_00207	kalanoro	M	3	28.98	37.94
KPARA_00207	kalanoro	M	4	22.65	24.23
KPARA_00207	kalanoro	M	5	28.59	11.82
KPARA_00207	kalanoro	M	6	41.52	7.02
KPARA_00207	kalanoro	M	7	54.69	11.48
KPARA_00207	kalanoro	M	8	62.9	21.85
KPARA_00207	kalanoro	M	9	62.58	34.43
KPARA_00207	kalanoro	M	10	58.02	43.1
KPARA_00207	kalanoro	M	11	62.04	34.64
KPARA_00207	kalanoro	M	12	62.24	22.48
KPARA_00207	kalanoro	M	13	54.22	12.57
KPARA_00207	kalanoro	M	14	41.54	9.28
KPARA_00207	kalanoro	M	15	29.92	15.02
KPARA_00207	kalanoro	M	16	30.47	31.81
KPARA_00207	kalanoro	M	17	37.49	37.55
KPARA_00228	kalanoro	M	1	33.28	39.21
KPARA_00228	kalanoro	M	2	30.41	38.94
KPARA_00228	kalanoro	M	3	25.03	32.51
KPARA_00228	kalanoro	M	4	22.61	20.21
KPARA_00228	kalanoro	M	5	28.89	8.43
KPARA_00228	kalanoro	M	6	41.72	3.45
KPARA_00228	kalanoro	M	7	54.84	7.78
KPARA_00228	kalanoro	M	8	63.13	17.97
KPARA_00228	kalanoro	M	9	62.41	30.8
KPARA_00228	kalanoro	M	10	55.52	39.27
KPARA_00228	kalanoro	M	11	61.65	31.15
KPARA_00228	kalanoro	M	12	62.48	18.66
KPARA_00228	kalanoro	M	13	54.41	8.78
KPARA_00228	kalanoro	M	14	41.72	5.48
KPARA_00228	kalanoro	M	15	30.24	11.67
KPARA_00228	kalanoro	M	16	27.76	25.39
KPARA_00228	kalanoro	M	17	33.3	33.16
KPARA_00231	kalanoro	M	1	35.08	39.31
KPARA_00231	kalanoro	M	2	31.84	39.83
KPARA_00231	kalanoro	M	3	24.23	32.1
KPARA_00231	kalanoro	M	4	21.85	19.48
KPARA_00231	kalanoro	M	5	28.35	7.1
KPARA_00231	kalanoro	M	6	41.74	2.05
KPARA_00231	kalanoro	M	7	55.16	7.06
KPARA_00231	kalanoro	M	8	63.16	17.99
KPARA_00231	kalanoro	M	9	63.69	30.28
KPARA_00231	kalanoro	M	10	60.27	39.22
KPARA_00231	kalanoro	M	11	63.1	30.53
KPARA_00231	kalanoro	M	12	62.41	18.72
KPARA_00231	kalanoro	M	13	54.59	8.34
KPARA_00231	kalanoro	M	14	41.72	4.26
KPARA_00231	kalanoro	M	15	29.62	10.19
KPARA_00231	kalanoro	M	16	26.09	23.72
KPARA_00231	kalanoro	M	17	33.4	33.49
KPARA_00248	kalanorosp2	M	1	34.97	39.1
KPARA_00248	kalanorosp2	M	2	32.13	39.27
KPARA_00248	kalanorosp2	M	3	26.22	32.94
KPARA_00248	kalanorosp2	M	4	25.85	23.47
KPARA_00248	kalanorosp2	M	5	31.33	14.27
KPARA_00248	kalanorosp2	M	6	41.72	10.12
KPARA_00248	kalanorosp2	M	7	52.23	14.02
KPARA_00248	kalanorosp2	M	8	58.83	22.3
KPARA_00248	kalanorosp2	M	9	59.74	31.94
KPARA_00248	kalanorosp2	M	10	57.63	39.41
KPARA_00248	kalanorosp2	M	11	59.24	32.12
KPARA_00248	kalanorosp2	M	12	58.23	22.88
KPARA_00248	kalanorosp2	M	13	51.72	15.24
KPARA_00248	kalanorosp2	M	14	41.72	12.2
KPARA_00248	kalanorosp2	M	15	32.53	17.19
KPARA_00248	kalanorosp2	M	16	30.24	27.9
KPARA_00248	kalanorosp2	M	17	33.65	31.91
KPARA_00249	kalanorosp2	M	1	35.99	39.31
KPARA_00249	kalanorosp2	M	2	32.02	38.92
KPARA_00249	kalanorosp2	M	3	27.27	33.42
KPARA_00249	kalanorosp2	M	4	26.19	23.84
KPARA_00249	kalanorosp2	M	5	31.13	13.83
KPARA_00249	kalanorosp2	M	6	41.73	9.42
KPARA_00249	kalanorosp2	M	7	52.63	13.13
KPARA_00249	kalanorosp2	M	8	59.51	21.59
KPARA_00249	kalanorosp2	M	9	60.54	31.59
KPARA_00249	kalanorosp2	M	10	58.16	39.3
KPARA_00249	kalanorosp2	M	11	59.91	31.85
KPARA_00249	kalanorosp2	M	12	58.72	22.38
KPARA_00249	kalanorosp2	M	13	52.06	14.44
KPARA_00249	kalanorosp2	M	14	41.71	11.53
KPARA_00249	kalanorosp2	M	15	32.42	16.92
KPARA_00249	kalanorosp2	M	16	30.49	28.12
KPARA_00249	kalanorosp2	M	17	34.62	32.23
KPARA_00130	sp2	M	1	34.93	31.07
KPARA_00130	sp2	M	2	31.01	29.9
KPARA_00130	sp2	M	3	28.09	25.69
KPARA_00130	sp2	M	4	28.36	18.01
KPARA_00130	sp2	M	5	32.93	10.2
KPARA_00130	sp2	M	6	41.63	6.65
KPARA_00130	sp2	M	7	50.69	9.49
KPARA_00130	sp2	M	8	57.31	15.65
KPARA_00130	sp2	M	9	58.8	24.21
KPARA_00130	sp2	M	10	56.31	31.09
KPARA_00130	sp2	M	11	58.19	24.47
KPARA_00130	sp2	M	12	56.77	16.19
KPARA_00130	sp2	M	13	50.31	10.45
KPARA_00130	sp2	M	14	41.66	8.27
KPARA_00130	sp2	M	15	34.13	13.11
KPARA_00130	sp2	M	16	33.91	23.44
KPARA_00130	sp2	M	17	34.97	24.49
KPARA_00166	sp2	M	1	34.28	31.03
KPARA_00166	sp2	M	2	30.1	29.4
KPARA_00166	sp2	M	3	27.6	25.42
KPARA_00166	sp2	M	4	27.32	16.89
KPARA_00166	sp2	M	5	32.13	8.23
KPARA_00166	sp2	M	6	41.67	4.63
KPARA_00166	sp2	M	7	51.23	8.13
KPARA_00166	sp2	M	8	57.52	15.37
KPARA_00166	sp2	M	9	58.15	24.43
KPARA_00166	sp2	M	10	54.41	31.17
KPARA_00166	sp2	M	11	57.42	24.72
KPARA_00166	sp2	M	12	56.94	15.97
KPARA_00166	sp2	M	13	50.78	9.24
KPARA_00166	sp2	M	14	41.65	6.42
KPARA_00166	sp2	M	15	33.38	11.25
KPARA_00166	sp2	M	16	32.7	22.25
KPARA_00166	sp2	M	17	34.9	24.27
KPARA_00227	sp2	M	1	34.6	31.15
KPARA_00227	sp2	M	2	30.42	29.56
KPARA_00227	sp2	M	3	27.3	25.35
KPARA_00227	sp2	M	4	28.05	17.65
KPARA_00227	sp2	M	5	32.91	10.08
KPARA_00227	sp2	M	6	41.66	6.62
KPARA_00227	sp2	M	7	50.69	9.44
KPARA_00227	sp2	M	8	56.91	15.97
KPARA_00227	sp2	M	9	58.04	24.46
KPARA_00227	sp2	M	10	55.56	31.23
KPARA_00227	sp2	M	11	57.53	24.66
KPARA_00227	sp2	M	12	56.33	16.55
KPARA_00227	sp2	M	13	50.23	10.53
KPARA_00227	sp2	M	14	41.65	8.41
KPARA_00227	sp2	M	15	34.1	12.97
KPARA_00227	sp2	M	16	32.88	22.44
KPARA_00227	sp2	M	17	34.76	24.23
KPARA_00232	sp2	M	1	33.94	31.28
KPARA_00232	sp2	M	2	30.9	30.27
KPARA_00232	sp2	M	3	27.9	25.6
KPARA_00232	sp2	M	4	28.51	18.09
KPARA_00232	sp2	M	5	33.19	10.71
KPARA_00232	sp2	M	6	41.72	7.18
KPARA_00232	sp2	M	7	50.59	9.95
KPARA_00232	sp2	M	8	56.6	16.45
KPARA_00232	sp2	M	9	57.98	24.62
KPARA_00232	sp2	M	10	56.49	31.51
KPARA_00232	sp2	M	11	57.49	24.82
KPARA_00232	sp2	M	12	55.98	17.08
KPARA_00232	sp2	M	13	50.14	11.06
KPARA_00232	sp2	M	14	41.72	8.92
KPARA_00232	sp2	M	15	34.4	13.63
KPARA_00232	sp2	M	16	32.8	22.36
KPARA_00232	sp2	M	17	34.48	24.69
KPARA_00234	sp2	M	1	34.39	31.31
KPARA_00234	sp2	M	2	30.84	30.17
KPARA_00234	sp2	M	3	27.84	25.55
KPARA_00234	sp2	M	4	28.3	17.91
KPARA_00234	sp2	M	5	33.03	10.34
KPARA_00234	sp2	M	6	41.72	6.82
KPARA_00234	sp2	M	7	50.62	9.83
KPARA_00234	sp2	M	8	56.77	16.28
KPARA_00234	sp2	M	9	58.25	24.51
KPARA_00234	sp2	M	10	55.81	31.33
KPARA_00234	sp2	M	11	57.71	24.74
KPARA_00234	sp2	M	12	56.14	16.95
KPARA_00234	sp2	M	13	50.15	10.97
KPARA_00234	sp2	M	14	41.72	8.5
KPARA_00234	sp2	M	15	34.12	12.98
KPARA_00234	sp2	M	16	33.44	23.02
KPARA_00234	sp2	M	17	35.01	24.59
KPARA_00235	sp2	M	1	33.89	31.53
KPARA_00235	sp2	M	2	30.22	30.24
KPARA_00235	sp2	M	3	27.99	25.58
KPARA_00235	sp2	M	4	28.56	18.15
KPARA_00235	sp2	M	5	33.3	10.97
KPARA_00235	sp2	M	6	41.72	7.7
KPARA_00235	sp2	M	7	50.38	10.43
KPARA_00235	sp2	M	8	56.32	16.74
KPARA_00235	sp2	M	9	57.81	24.66
KPARA_00235	sp2	M	10	55.23	31.23
KPARA_00235	sp2	M	11	57.34	24.87
KPARA_00235	sp2	M	12	55.67	17.4
KPARA_00235	sp2	M	13	49.94	11.53
KPARA_00235	sp2	M	14	41.73	9.48
KPARA_00235	sp2	M	15	34.44	13.7
KPARA_00235	sp2	M	16	32.81	22.41
KPARA_00235	sp2	M	17	34.23	24.74
KPARA_00247	sp2	M	1	33.67	31.82
KPARA_00247	sp2	M	2	30.58	30.85
KPARA_00247	sp2	M	3	27.7	25.52
KPARA_00247	sp2	M	4	28.62	18.23
KPARA_00247	sp2	M	5	33.39	11.18
KPARA_00247	sp2	M	6	41.74	8.19
KPARA_00247	sp2	M	7	50.13	11.03
KPARA_00247	sp2	M	8	55.98	17.06
KPARA_00247	sp2	M	9	57.85	24.65
KPARA_00247	sp2	M	10	55.56	31.44
KPARA_00247	sp2	M	11	57.36	24.86
KPARA_00247	sp2	M	12	55.47	17.6
KPARA_00247	sp2	M	13	49.72	12.07
KPARA_00247	sp2	M	14	41.71	9.61
KPARA_00247	sp2	M	15	34.24	13.25
KPARA_00247	sp2	M	16	31.98	21.62
KPARA_00247	sp2	M	17	33.97	25.74
KPARA_00258	sp3_Marojejy	M	1	37	31.31
KPARA_00258	sp3_Marojejy	M	2	34.13	30.22
KPARA_00258	sp3_Marojejy	M	3	32.55	27.47
KPARA_00258	sp3_Marojejy	M	4	32.91	22.52
KPARA_00258	sp3_Marojejy	M	5	36.23	18.07
KPARA_00258	sp3_Marojejy	M	6	41.73	16.1
KPARA_00258	sp3_Marojejy	M	7	47.31	17.88
KPARA_00258	sp3_Marojejy	M	8	51.01	22.03
KPARA_00258	sp3_Marojejy	M	9	51.97	27.09
KPARA_00258	sp3_Marojejy	M	10	51.82	31.35
KPARA_00258	sp3_Marojejy	M	11	51.45	27.31
KPARA_00258	sp3_Marojejy	M	12	50.36	22.68
KPARA_00258	sp3_Marojejy	M	13	46.91	18.83
KPARA_00258	sp3_Marojejy	M	14	41.74	17.56
KPARA_00258	sp3_Marojejy	M	15	37.09	20.16
KPARA_00258	sp3_Marojejy	M	16	36.28	25.57
KPARA_00258	sp3_Marojejy	M	17	36.96	26.12
KPARA_00267	sp3_Marojejy	M	1	37.89	31.38
KPARA_00267	sp3_Marojejy	M	2	35.55	30.67
KPARA_00267	sp3_Marojejy	M	3	33.33	27.78
KPARA_00267	sp3_Marojejy	M	4	33.16	22.78
KPARA_00267	sp3_Marojejy	M	5	36.26	18.12
KPARA_00267	sp3_Marojejy	M	6	41.73	16.07
KPARA_00267	sp3_Marojejy	M	7	47.38	17.75
KPARA_00267	sp3_Marojejy	M	8	51.43	21.61
KPARA_00267	sp3_Marojejy	M	9	52.82	26.75
KPARA_00267	sp3_Marojejy	M	10	52.08	31.28
KPARA_00267	sp3_Marojejy	M	11	52.24	26.98
KPARA_00267	sp3_Marojejy	M	12	50.85	22.2
KPARA_00267	sp3_Marojejy	M	13	46.96	18.72
KPARA_00267	sp3_Marojejy	M	14	41.73	17.59
KPARA_00267	sp3_Marojejy	M	15	37.18	20.36
KPARA_00267	sp3_Marojejy	M	16	36.79	25.27
KPARA_00267	sp3_Marojejy	M	17	37.8	26
KPARA_00236	sp3_Vakona	M	1	34.76	31.28
KPARA_00236	sp3_Vakona	M	2	32.78	30.33
KPARA_00236	sp3_Vakona	M	3	31.31	26.97
KPARA_00236	sp3_Vakona	M	4	32.28	21.88
KPARA_00236	sp3_Vakona	M	5	36.01	17.54
KPARA_00236	sp3_Vakona	M	6	41.71	15.68
KPARA_00236	sp3_Vakona	M	7	47.53	17.33
KPARA_00236	sp3_Vakona	M	8	51.38	21.69
KPARA_00236	sp3_Vakona	M	9	52.61	26.85
KPARA_00236	sp3_Vakona	M	10	52.3	31.27
KPARA_00236	sp3_Vakona	M	11	52.1	27.05
KPARA_00236	sp3_Vakona	M	12	50.78	22.28
KPARA_00236	sp3_Vakona	M	13	47.09	18.4
KPARA_00236	sp3_Vakona	M	14	41.75	17.16
KPARA_00236	sp3_Vakona	M	15	36.81	19.44
KPARA_00236	sp3_Vakona	M	16	34.79	24.39
KPARA_00236	sp3_Vakona	M	17	36.01	26.16
KPARA_00237	sp3_Vakona	M	1	37.36	31.31
KPARA_00237	sp3_Vakona	M	2	34.88	30.08
KPARA_00237	sp3_Vakona	M	3	33.08	27.69
KPARA_00237	sp3_Vakona	M	4	33.05	22.72
KPARA_00237	sp3_Vakona	M	5	36.08	17.72
KPARA_00237	sp3_Vakona	M	6	41.72	15.33
KPARA_00237	sp3_Vakona	M	7	47.55	17.28
KPARA_00237	sp3_Vakona	M	8	51.02	22.02
KPARA_00237	sp3_Vakona	M	9	51.75	27.21
KPARA_00237	sp3_Vakona	M	10	50.6	31.38
KPARA_00237	sp3_Vakona	M	11	51.15	27.42
KPARA_00237	sp3_Vakona	M	12	50.44	22.6
KPARA_00237	sp3_Vakona	M	13	47.13	18.32
KPARA_00237	sp3_Vakona	M	14	41.73	16.85
KPARA_00237	sp3_Vakona	M	15	36.99	19.9
KPARA_00237	sp3_Vakona	M	16	36.05	23.7
KPARA_00237	sp3_Vakona	M	17	37.12	25.12
KPARA_00238	sp3_Vakona	M	1	33.86	31.24
KPARA_00238	sp3_Vakona	M	2	31.94	29.65
KPARA_00238	sp3_Vakona	M	3	30.94	26.85
KPARA_00238	sp3_Vakona	M	4	32.05	21.62
KPARA_00238	sp3_Vakona	M	5	35.91	17.26
KPARA_00238	sp3_Vakona	M	6	41.73	15.34
KPARA_00238	sp3_Vakona	M	7	47.6	17.13
KPARA_00238	sp3_Vakona	M	8	51.3	21.73
KPARA_00238	sp3_Vakona	M	9	52.57	26.85
KPARA_00238	sp3_Vakona	M	10	52.74	31.33
KPARA_00238	sp3_Vakona	M	11	52.03	27.06
KPARA_00238	sp3_Vakona	M	12	50.75	22.29
KPARA_00238	sp3_Vakona	M	13	47.15	18.22
KPARA_00238	sp3_Vakona	M	14	41.74	17.04
KPARA_00238	sp3_Vakona	M	15	36.86	19.55
KPARA_00238	sp3_Vakona	M	16	35.06	24.63
KPARA_00238	sp3_Vakona	M	17	36.1	25.78
KPARA_00239	sp3_Vakona	M	1	34.92	31.17
KPARA_00239	sp3_Vakona	M	2	32.3	29.58
KPARA_00239	sp3_Vakona	M	3	30.91	26.83
KPARA_00239	sp3_Vakona	M	4	31.83	21.41
KPARA_00239	sp3_Vakona	M	5	35.85	17.14
KPARA_00239	sp3_Vakona	M	6	41.73	15.28
KPARA_00239	sp3_Vakona	M	7	47.53	17.3
KPARA_00239	sp3_Vakona	M	8	51.1	21.93
KPARA_00239	sp3_Vakona	M	9	52.44	26.9
KPARA_00239	sp3_Vakona	M	10	53.94	31.31
KPARA_00239	sp3_Vakona	M	11	51.91	27.1
KPARA_00239	sp3_Vakona	M	12	50.47	22.6
KPARA_00239	sp3_Vakona	M	13	47.04	18.47
KPARA_00239	sp3_Vakona	M	14	41.72	17
KPARA_00239	sp3_Vakona	M	15	36.76	19.36
KPARA_00239	sp3_Vakona	M	16	35	24.56
KPARA_00239	sp3_Vakona	M	17	35.87	25.23
KPARA_00240	sp3_Vakona	M	1	35.96	31.22
KPARA_00240	sp3_Vakona	M	2	33.4	29.6
KPARA_00240	sp3_Vakona	M	3	32.28	27.38
KPARA_00240	sp3_Vakona	M	4	32.28	21.85
KPARA_00240	sp3_Vakona	M	5	35.79	16.97
KPARA_00240	sp3_Vakona	M	6	41.73	14.85
KPARA_00240	sp3_Vakona	M	7	47.62	17.07
KPARA_00240	sp3_Vakona	M	8	51.09	21.96
KPARA_00240	sp3_Vakona	M	9	51.63	27.22
KPARA_00240	sp3_Vakona	M	10	50.54	31.37
KPARA_00240	sp3_Vakona	M	11	51.06	27.47
KPARA_00240	sp3_Vakona	M	12	50.47	22.59
KPARA_00240	sp3_Vakona	M	13	47.18	18.15
KPARA_00240	sp3_Vakona	M	14	41.72	16.44
KPARA_00240	sp3_Vakona	M	15	36.68	19.12
KPARA_00240	sp3_Vakona	M	16	35.63	24.6
KPARA_00240	sp3_Vakona	M	17	37.17	25.65
MT_207084	sp3_Vakona	M	1	37.06	31.28
MT_207084	sp3_Vakona	M	2	34.47	31.19
MT_207084	sp3_Vakona	M	3	31.72	27.13
MT_207084	sp3_Vakona	M	4	32.26	21.87
MT_207084	sp3_Vakona	M	5	35.94	17.38
MT_207084	sp3_Vakona	M	6	41.73	15.48
MT_207084	sp3_Vakona	M	7	47.43	17.54
MT_207084	sp3_Vakona	M	8	51.12	21.92
MT_207084	sp3_Vakona	M	9	52.39	26.92
MT_207084	sp3_Vakona	M	10	52.52	31.52
MT_207084	sp3_Vakona	M	11	52	27.07
MT_207084	sp3_Vakona	M	12	50.69	22.36
MT_207084	sp3_Vakona	M	13	47.07	18.4
MT_207084	sp3_Vakona	M	14	41.73	16.97
MT_207084	sp3_Vakona	M	15	36.85	19.53
MT_207084	sp3_Vakona	M	16	35.36	24.97
MT_207084	sp3_Vakona	M	17	36.49	26.2
