# Supplementary material for: Discovering unknown Madagascar biodiversity: integrative taxonomy of raft spiders (Pisauridae: Dolomedes)
Source: PeerJ. 2024 Feb 27;12:e16781. doi: 10.7717/peerj.16781 (PMC10906265; doi:10.7717/peerj.16781)
Supplement: Supplemental Information 12 — The raw measurements, landmark coordinates, and the R code for morphological analyses. An aligned COI matrix is also included. [file peerj-12-16781-s012.zip › Palp_F.csv]

Voucher	Species	Sex	NO	X	Y
KPARA_00185	kalanoro	M	1	40.87	27.42
KPARA_00185	kalanoro	M	2	46.33	26.55
KPARA_00185	kalanoro	M	3	54.27	25.99
KPARA_00185	kalanoro	M	4	60.33	28.7
KPARA_00185	kalanoro	M	5	62.44	33.72
KPARA_00185	kalanoro	M	6	55.62	44.42
KPARA_00185	kalanoro	M	7	45.87	48.17
KPARA_00185	kalanoro	M	8	41.44	49.33
KPARA_00185	kalanoro	M	9	35.38	46.44
KPARA_00185	kalanoro	M	10	37.94	44.67
KPARA_00185	kalanoro	M	11	46.49	43.38
KPARA_00185	kalanoro	M	12	47.74	41.72
KPARA_00185	kalanoro	M	13	48.9	36.09
KPARA_00185	kalanoro	M	14	46.56	36.94
KPARA_00185	kalanoro	M	15	43.44	36.52
KPARA_00185	kalanoro	M	16	31.85	34.4
KPARA_00185	kalanoro	M	17	39.58	25.67
KPARA_00201	kalanoro	M	1	39.53	30.13
KPARA_00201	kalanoro	M	2	48.35	26.49
KPARA_00201	kalanoro	M	3	56.72	26.37
KPARA_00201	kalanoro	M	4	61.72	28.12
KPARA_00201	kalanoro	M	5	65.02	33.47
KPARA_00201	kalanoro	M	6	58.17	47.58
KPARA_00201	kalanoro	M	7	46.13	51.85
KPARA_00201	kalanoro	M	8	42.52	53.13
KPARA_00201	kalanoro	M	9	36.19	51.13
KPARA_00201	kalanoro	M	10	38.74	49.13
KPARA_00201	kalanoro	M	11	45.85	47.85
KPARA_00201	kalanoro	M	12	48.34	45.47
KPARA_00201	kalanoro	M	13	50.13	39.41
KPARA_00201	kalanoro	M	14	48.24	40.52
KPARA_00201	kalanoro	M	15	43.47	39.41
KPARA_00201	kalanoro	M	16	32.88	35.49
KPARA_00201	kalanoro	M	17	36.12	29.05
KPARA_00207	kalanoro	M	1	34.7	29.35
KPARA_00207	kalanoro	M	2	44.03	26.6
KPARA_00207	kalanoro	M	3	52.13	26.49
KPARA_00207	kalanoro	M	4	56.27	28.52
KPARA_00207	kalanoro	M	5	59.1	33.9
KPARA_00207	kalanoro	M	6	53.35	46.4
KPARA_00207	kalanoro	M	7	45.58	51.63
KPARA_00207	kalanoro	M	8	41.02	53.58
KPARA_00207	kalanoro	M	9	32.69	53.58
KPARA_00207	kalanoro	M	10	34.47	50.8
KPARA_00207	kalanoro	M	11	41.16	48.59
KPARA_00207	kalanoro	M	12	42.74	46.42
KPARA_00207	kalanoro	M	13	44.35	38.02
KPARA_00207	kalanoro	M	14	42.91	38.52
KPARA_00207	kalanoro	M	15	39.24	38.19
KPARA_00207	kalanoro	M	16	29.53	34.02
KPARA_00207	kalanoro	M	17	32.37	28.15
KPARA_00228	kalanoro	M	1	35.24	31.1
KPARA_00228	kalanoro	M	2	46.47	28.83
KPARA_00228	kalanoro	M	3	51.69	27.72
KPARA_00228	kalanoro	M	4	57.3	27.38
KPARA_00228	kalanoro	M	5	60.24	32.52
KPARA_00228	kalanoro	M	6	56.19	46.35
KPARA_00228	kalanoro	M	7	47.91	54.97
KPARA_00228	kalanoro	M	8	47.41	55.97
KPARA_00228	kalanoro	M	9	40.24	57.91
KPARA_00228	kalanoro	M	10	41.19	54.91
KPARA_00228	kalanoro	M	11	46.76	50.8
KPARA_00228	kalanoro	M	12	47.92	47.63
KPARA_00228	kalanoro	M	13	45.91	39.02
KPARA_00228	kalanoro	M	14	43.97	39.08
KPARA_00228	kalanoro	M	15	40.13	38.88
KPARA_00228	kalanoro	M	16	29.47	37.33
KPARA_00228	kalanoro	M	17	32.51	27.48
KPARA_00231	kalanoro	M	1	34.8	30.67
KPARA_00231	kalanoro	M	2	41.76	29.51
KPARA_00231	kalanoro	M	3	49.92	29.23
KPARA_00231	kalanoro	M	4	55.03	31.9
KPARA_00231	kalanoro	M	5	57.15	34.84
KPARA_00231	kalanoro	M	6	50.03	49.15
KPARA_00231	kalanoro	M	7	40.48	53.48
KPARA_00231	kalanoro	M	8	39.31	54.03
KPARA_00231	kalanoro	M	9	28.81	53.03
KPARA_00231	kalanoro	M	10	32.13	51.08
KPARA_00231	kalanoro	M	11	39.42	49.31
KPARA_00231	kalanoro	M	12	40.59	47.37
KPARA_00231	kalanoro	M	13	42.53	40.87
KPARA_00231	kalanoro	M	14	41.15	40.98
KPARA_00231	kalanoro	M	15	37.31	39.42
KPARA_00231	kalanoro	M	16	28.49	35.27
KPARA_00231	kalanoro	M	17	33.92	28.92
KPARA_00248	kalanorosp2	M	1	35.59	29.26
KPARA_00248	kalanorosp2	M	2	40.27	27.02
KPARA_00248	kalanorosp2	M	3	49.65	26.69
KPARA_00248	kalanorosp2	M	4	53.06	27.98
KPARA_00248	kalanorosp2	M	5	55.06	30.23
KPARA_00248	kalanorosp2	M	6	51.94	40.98
KPARA_00248	kalanorosp2	M	7	45.51	46.97
KPARA_00248	kalanorosp2	M	8	44.88	48.09
KPARA_00248	kalanorosp2	M	9	39.3	49.38
KPARA_00248	kalanorosp2	M	10	40.9	46.85
KPARA_00248	kalanorosp2	M	11	44.94	44.1
KPARA_00248	kalanorosp2	M	12	45.73	39.69
KPARA_00248	kalanorosp2	M	13	43.92	36.09
KPARA_00248	kalanorosp2	M	14	42.09	36.51
KPARA_00248	kalanorosp2	M	15	38.59	36.05
KPARA_00248	kalanorosp2	M	16	29.42	34.53
KPARA_00248	kalanorosp2	M	17	33.92	27.59
KPARA_00249	kalanorosp2	M	1	40.85	27.88
KPARA_00249	kalanorosp2	M	2	47.15	26.59
KPARA_00249	kalanorosp2	M	3	56.9	28.55
KPARA_00249	kalanorosp2	M	4	59.27	30.3
KPARA_00249	kalanorosp2	M	5	60.35	33.17
KPARA_00249	kalanorosp2	M	6	55.23	43.55
KPARA_00249	kalanorosp2	M	7	44.9	48.76
KPARA_00249	kalanorosp2	M	8	43.24	49.73
KPARA_00249	kalanorosp2	M	9	39.03	48.73
KPARA_00249	kalanorosp2	M	10	41.27	46.84
KPARA_00249	kalanorosp2	M	11	47.77	44.17
KPARA_00249	kalanorosp2	M	12	48.9	41.05
KPARA_00249	kalanorosp2	M	13	48.16	37.35
KPARA_00249	kalanorosp2	M	14	46.45	37.9
KPARA_00249	kalanorosp2	M	15	42.41	36.69
KPARA_00249	kalanorosp2	M	16	35.53	33.83
KPARA_00249	kalanorosp2	M	17	39.81	26.05
KPARA_00130	sp2	M	1	40.02	27.12
KPARA_00130	sp2	M	2	45.6	25.74
KPARA_00130	sp2	M	3	55.77	27.1
KPARA_00130	sp2	M	4	58.77	30.44
KPARA_00130	sp2	M	5	59.41	34.24
KPARA_00130	sp2	M	6	54.33	42.28
KPARA_00130	sp2	M	7	47.62	46.53
KPARA_00130	sp2	M	8	46.03	47.72
KPARA_00130	sp2	M	9	39.12	47.05
KPARA_00130	sp2	M	10	40.83	45.87
KPARA_00130	sp2	M	11	45.28	44.02
KPARA_00130	sp2	M	12	46.9	42.02
KPARA_00130	sp2	M	13	47.7	35.41
KPARA_00130	sp2	M	14	46.33	35.84
KPARA_00130	sp2	M	15	43.88	35.01
KPARA_00130	sp2	M	16	35.17	31.76
KPARA_00130	sp2	M	17	38.41	25.88
KPARA_00166	sp2	M	1	41.66	28.37
KPARA_00166	sp2	M	2	49.26	25.41
KPARA_00166	sp2	M	3	58.06	27.45
KPARA_00166	sp2	M	4	61.23	30.98
KPARA_00166	sp2	M	5	60.87	33.9
KPARA_00166	sp2	M	6	56.49	41.72
KPARA_00166	sp2	M	7	49.2	46.1
KPARA_00166	sp2	M	8	48.59	46.85
KPARA_00166	sp2	M	9	41.17	46.88
KPARA_00166	sp2	M	10	43.45	44.84
KPARA_00166	sp2	M	11	48.17	42.69
KPARA_00166	sp2	M	12	49.65	40.97
KPARA_00166	sp2	M	13	50.88	36.08
KPARA_00166	sp2	M	14	48.27	36.85
KPARA_00166	sp2	M	15	45.66	36.69
KPARA_00166	sp2	M	16	36.41	33.17
KPARA_00166	sp2	M	17	40.3	27.26
KPARA_00227	sp2	M	1	38.73	25.98
KPARA_00227	sp2	M	2	45.12	23.58
KPARA_00227	sp2	M	3	51.56	24.44
KPARA_00227	sp2	M	4	54.67	26.49
KPARA_00227	sp2	M	5	56.06	29.52
KPARA_00227	sp2	M	6	53.6	38.94
KPARA_00227	sp2	M	7	47.16	42.98
KPARA_00227	sp2	M	8	44.65	44.08
KPARA_00227	sp2	M	9	41.6	42.99
KPARA_00227	sp2	M	10	43.31	41.45
KPARA_00227	sp2	M	11	47.05	40.05
KPARA_00227	sp2	M	12	48.24	38.38
KPARA_00227	sp2	M	13	48.73	34.37
KPARA_00227	sp2	M	14	46.69	34.7
KPARA_00227	sp2	M	15	43.4	34.91
KPARA_00227	sp2	M	16	34.67	30.94
KPARA_00227	sp2	M	17	37.87	24.85
KPARA_00232	sp2	M	1	38.12	22.45
KPARA_00232	sp2	M	2	46.34	21.26
KPARA_00232	sp2	M	3	51.67	23.09
KPARA_00232	sp2	M	4	54.88	24.63
KPARA_00232	sp2	M	5	55.92	28.05
KPARA_00232	sp2	M	6	52.92	36.3
KPARA_00232	sp2	M	7	47.38	39.84
KPARA_00232	sp2	M	8	46.59	40.67
KPARA_00232	sp2	M	9	40.92	40.67
KPARA_00232	sp2	M	10	42.34	39.01
KPARA_00232	sp2	M	11	46.3	36.95
KPARA_00232	sp2	M	12	47.8	34.31
KPARA_00232	sp2	M	13	47.76	31.42
KPARA_00232	sp2	M	14	44.92	31.63
KPARA_00232	sp2	M	15	42.47	31.51
KPARA_00232	sp2	M	16	34.09	27.94
KPARA_00232	sp2	M	17	37.67	21.73
KPARA_00234	sp2	M	1	38.23	32.33
KPARA_00234	sp2	M	2	43.42	30.22
KPARA_00234	sp2	M	3	49.97	30.05
KPARA_00234	sp2	M	4	52.72	31.34
KPARA_00234	sp2	M	5	54.97	33.48
KPARA_00234	sp2	M	6	53.63	44.3
KPARA_00234	sp2	M	7	46.72	49.88
KPARA_00234	sp2	M	8	46.22	50.67
KPARA_00234	sp2	M	9	40.38	50.8
KPARA_00234	sp2	M	10	42.23	49.44
KPARA_00234	sp2	M	11	46.12	46.69
KPARA_00234	sp2	M	12	47.28	44.55
KPARA_00234	sp2	M	13	47.63	39.92
KPARA_00234	sp2	M	14	45.17	39.72
KPARA_00234	sp2	M	15	41.81	39.73
KPARA_00234	sp2	M	16	33.67	37.2
KPARA_00234	sp2	M	17	37.31	31.74
KPARA_00235	sp2	M	1	44.02	31.2
KPARA_00235	sp2	M	2	48.85	29.2
KPARA_00235	sp2	M	3	59.85	29.78
KPARA_00235	sp2	M	4	62.44	31.41
KPARA_00235	sp2	M	5	63.6	34.2
KPARA_00235	sp2	M	6	60.73	43.24
KPARA_00235	sp2	M	7	55.48	47.83
KPARA_00235	sp2	M	8	52.51	49.48
KPARA_00235	sp2	M	9	47.38	48.98
KPARA_00235	sp2	M	10	49.06	47.28
KPARA_00235	sp2	M	11	52.81	45.51
KPARA_00235	sp2	M	12	54.56	42.73
KPARA_00235	sp2	M	13	54.88	38.94
KPARA_00235	sp2	M	14	53.59	38.85
KPARA_00235	sp2	M	15	49.76	38.02
KPARA_00235	sp2	M	16	40.59	36.3
KPARA_00235	sp2	M	17	42.94	29.95
KPARA_00247	sp2	M	1	34.87	27.74
KPARA_00247	sp2	M	2	40.28	25.62
KPARA_00247	sp2	M	3	47.78	26.33
KPARA_00247	sp2	M	4	51.2	28.49
KPARA_00247	sp2	M	5	51.88	32.17
KPARA_00247	sp2	M	6	49.33	40.24
KPARA_00247	sp2	M	7	41.12	45.03
KPARA_00247	sp2	M	8	38.78	46.16
KPARA_00247	sp2	M	9	36.2	45.12
KPARA_00247	sp2	M	10	38.2	43.78
KPARA_00247	sp2	M	11	41.67	42.17
KPARA_00247	sp2	M	12	43.76	39.09
KPARA_00247	sp2	M	13	44.45	35.37
KPARA_00247	sp2	M	14	41.28	35.08
KPARA_00247	sp2	M	15	38.7	35.03
KPARA_00247	sp2	M	16	30.12	32.3
KPARA_00247	sp2	M	17	33.88	26.67
KPARA_00258	sp3_Marojejy	M	1	41.2	31.03
KPARA_00258	sp3_Marojejy	M	2	45.59	30.16
KPARA_00258	sp3_Marojejy	M	3	48.06	30.28
KPARA_00258	sp3_Marojejy	M	4	49.74	30.66
KPARA_00258	sp3_Marojejy	M	5	50.61	31.75
KPARA_00258	sp3_Marojejy	M	6	48.82	38.41
KPARA_00258	sp3_Marojejy	M	7	45.2	41.34
KPARA_00258	sp3_Marojejy	M	8	42.01	43.28
KPARA_00258	sp3_Marojejy	M	9	39.7	42.53
KPARA_00258	sp3_Marojejy	M	10	41.59	41.16
KPARA_00258	sp3_Marojejy	M	11	44.52	39.9
KPARA_00258	sp3_Marojejy	M	12	45.52	38.3
KPARA_00258	sp3_Marojejy	M	13	45.78	36.41
KPARA_00258	sp3_Marojejy	M	14	43.67	36.17
KPARA_00258	sp3_Marojejy	M	15	41.85	35.88
KPARA_00258	sp3_Marojejy	M	16	36.9	33.96
KPARA_00258	sp3_Marojejy	M	17	39.75	30.39
KPARA_00267	sp3_Marojejy	M	1	40.49	28.04
KPARA_00267	sp3_Marojejy	M	2	43.91	27.7
KPARA_00267	sp3_Marojejy	M	3	47.21	27.42
KPARA_00267	sp3_Marojejy	M	4	49.53	27.69
KPARA_00267	sp3_Marojejy	M	5	50.56	29.23
KPARA_00267	sp3_Marojejy	M	6	49.62	36.47
KPARA_00267	sp3_Marojejy	M	7	47.15	39.08
KPARA_00267	sp3_Marojejy	M	8	44.26	41.38
KPARA_00267	sp3_Marojejy	M	9	42.28	40.94
KPARA_00267	sp3_Marojejy	M	10	43.23	39.85
KPARA_00267	sp3_Marojejy	M	11	46.15	37.84
KPARA_00267	sp3_Marojejy	M	12	46.85	36.18
KPARA_00267	sp3_Marojejy	M	13	46.4	33.22
KPARA_00267	sp3_Marojejy	M	14	45.7	33.49
KPARA_00267	sp3_Marojejy	M	15	42.45	33.72
KPARA_00267	sp3_Marojejy	M	16	36.92	31.41
KPARA_00267	sp3_Marojejy	M	17	39.14	27.25
KPARA_00236	sp3_Vakona	M	1	41.5	29.23
KPARA_00236	sp3_Vakona	M	2	43.74	28.32
KPARA_00236	sp3_Vakona	M	3	48.98	28.03
KPARA_00236	sp3_Vakona	M	4	51.87	29.34
KPARA_00236	sp3_Vakona	M	5	52.25	30.85
KPARA_00236	sp3_Vakona	M	6	51.7	36.95
KPARA_00236	sp3_Vakona	M	7	49.37	40.28
KPARA_00236	sp3_Vakona	M	8	47.16	42.5
KPARA_00236	sp3_Vakona	M	9	45.7	42.31
KPARA_00236	sp3_Vakona	M	10	46.83	40.24
KPARA_00236	sp3_Vakona	M	11	48.03	39.03
KPARA_00236	sp3_Vakona	M	12	48.33	36.75
KPARA_00236	sp3_Vakona	M	13	47.45	34.28
KPARA_00236	sp3_Vakona	M	14	46.23	34.59
KPARA_00236	sp3_Vakona	M	15	43.73	34.28
KPARA_00236	sp3_Vakona	M	16	38.35	34.3
KPARA_00236	sp3_Vakona	M	17	39.26	29.04
KPARA_00237	sp3_Vakona	M	1	40.93	29.46
KPARA_00237	sp3_Vakona	M	2	43.01	28.8
KPARA_00237	sp3_Vakona	M	3	48.17	28.84
KPARA_00237	sp3_Vakona	M	4	49.67	29.46
KPARA_00237	sp3_Vakona	M	5	50.56	30.75
KPARA_00237	sp3_Vakona	M	6	49.7	35.74
KPARA_00237	sp3_Vakona	M	7	47.34	39.1
KPARA_00237	sp3_Vakona	M	8	45.31	41.27
KPARA_00237	sp3_Vakona	M	9	42.65	41.24
KPARA_00237	sp3_Vakona	M	10	43.34	39.83
KPARA_00237	sp3_Vakona	M	11	45.91	37.81
KPARA_00237	sp3_Vakona	M	12	46.42	35.85
KPARA_00237	sp3_Vakona	M	13	45.76	34.1
KPARA_00237	sp3_Vakona	M	14	44.78	34.16
KPARA_00237	sp3_Vakona	M	15	42.34	34.24
KPARA_00237	sp3_Vakona	M	16	37.19	33.67
KPARA_00237	sp3_Vakona	M	17	39.21	29.22
KPARA_00238	sp3_Vakona	M	1	41.49	27.77
KPARA_00238	sp3_Vakona	M	2	45.87	27.35
KPARA_00238	sp3_Vakona	M	3	49.09	27.55
KPARA_00238	sp3_Vakona	M	4	51.4	28.49
KPARA_00238	sp3_Vakona	M	5	52.06	29.91
KPARA_00238	sp3_Vakona	M	6	51.65	34.99
KPARA_00238	sp3_Vakona	M	7	49.03	39.16
KPARA_00238	sp3_Vakona	M	8	47.26	42.05
KPARA_00238	sp3_Vakona	M	9	44.34	42.49
KPARA_00238	sp3_Vakona	M	10	45.31	40.69
KPARA_00238	sp3_Vakona	M	11	46.56	38.88
KPARA_00238	sp3_Vakona	M	12	46.76	36.77
KPARA_00238	sp3_Vakona	M	13	45.42	33.85
KPARA_00238	sp3_Vakona	M	14	43.67	34.3
KPARA_00238	sp3_Vakona	M	15	41.76	33.94
KPARA_00238	sp3_Vakona	M	16	36.62	31.85
KPARA_00238	sp3_Vakona	M	17	39.68	27.8
KPARA_00239	sp3_Vakona	M	1	42.76	28.87
KPARA_00239	sp3_Vakona	M	2	45.63	28.35
KPARA_00239	sp3_Vakona	M	3	48.66	28.14
KPARA_00239	sp3_Vakona	M	4	51.52	29.1
KPARA_00239	sp3_Vakona	M	5	53	30.96
KPARA_00239	sp3_Vakona	M	6	51.74	36.69
KPARA_00239	sp3_Vakona	M	7	49.53	40.03
KPARA_00239	sp3_Vakona	M	8	47.68	41.82
KPARA_00239	sp3_Vakona	M	9	45.05	42.16
KPARA_00239	sp3_Vakona	M	10	46.69	40.3
KPARA_00239	sp3_Vakona	M	11	48.29	38.77
KPARA_00239	sp3_Vakona	M	12	48.52	36.93
KPARA_00239	sp3_Vakona	M	13	47.33	34.66
KPARA_00239	sp3_Vakona	M	14	45.94	34.83
KPARA_00239	sp3_Vakona	M	15	44.3	34.94
KPARA_00239	sp3_Vakona	M	16	38.1	33.17
KPARA_00239	sp3_Vakona	M	17	41.67	28.46
KPARA_00240	sp3_Vakona	M	1	39.98	28.37
KPARA_00240	sp3_Vakona	M	2	42.12	28.08
KPARA_00240	sp3_Vakona	M	3	46.17	28.45
KPARA_00240	sp3_Vakona	M	4	48.65	29.37
KPARA_00240	sp3_Vakona	M	5	50.06	31.42
KPARA_00240	sp3_Vakona	M	6	47.51	37.22
KPARA_00240	sp3_Vakona	M	7	44.28	39.92
KPARA_00240	sp3_Vakona	M	8	40.78	41.38
KPARA_00240	sp3_Vakona	M	9	39.06	40.8
KPARA_00240	sp3_Vakona	M	10	40.15	39.27
KPARA_00240	sp3_Vakona	M	11	43.34	38.06
KPARA_00240	sp3_Vakona	M	12	44.17	36.01
KPARA_00240	sp3_Vakona	M	13	43.9	34.3
KPARA_00240	sp3_Vakona	M	14	42.67	34.38
KPARA_00240	sp3_Vakona	M	15	41.4	34.16
KPARA_00240	sp3_Vakona	M	16	35.17	31.98
KPARA_00240	sp3_Vakona	M	17	38.65	28.01
MT_207084	sp3_Vakona	M	1	40.13	27.66
MT_207084	sp3_Vakona	M	2	43.99	27.52
MT_207084	sp3_Vakona	M	3	47.77	28.27
MT_207084	sp3_Vakona	M	4	49.4	29.13
MT_207084	sp3_Vakona	M	5	49.87	30.08
MT_207084	sp3_Vakona	M	6	48.81	36.53
MT_207084	sp3_Vakona	M	7	45.01	40.84
MT_207084	sp3_Vakona	M	8	43.28	42.56
MT_207084	sp3_Vakona	M	9	41.31	42.76
MT_207084	sp3_Vakona	M	10	42.01	41.09
MT_207084	sp3_Vakona	M	11	44.67	38.81
MT_207084	sp3_Vakona	M	12	45.26	36.76
MT_207084	sp3_Vakona	M	13	44.37	33.09
MT_207084	sp3_Vakona	M	14	42.78	32.73
MT_207084	sp3_Vakona	M	15	41.42	32.56
MT_207084	sp3_Vakona	M	16	36.41	31.19
MT_207084	sp3_Vakona	M	17	39.13	27.19
