# Supplementary material for: Discovering unknown Madagascar biodiversity: integrative taxonomy of raft spiders (Pisauridae: Dolomedes)
Source: PeerJ. 2024 Feb 27;12:e16781. doi: 10.7717/peerj.16781 (PMC10906265; doi:10.7717/peerj.16781)
Supplement: Supplemental Information 12 — The raw measurements, landmark coordinates, and the R code for morphological analyses. An aligned COI matrix is also included. [file peerj-12-16781-s012.zip › Palp_LA.csv]

Voucher	Species	Sex	NO	X	Y
KPARA_00185	kalanoro	M	1	26.46	29.81
KPARA_00185	kalanoro	M	2	24.95	32.09
KPARA_00185	kalanoro	M	3	23.2	33.13
KPARA_00185	kalanoro	M	4	22.37	37.45
KPARA_00185	kalanoro	M	5	24.08	40.97
KPARA_00185	kalanoro	M	6	32.62	46.34
KPARA_00185	kalanoro	M	7	35.31	45.84
KPARA_00185	kalanoro	M	8	36.87	43.81
KPARA_00185	kalanoro	M	9	36.83	38.76
KPARA_00185	kalanoro	M	10	38.12	36.88
KPARA_00185	kalanoro	M	11	40.8	35.49
KPARA_00201	kalanoro	M	1	26.07	33.11
KPARA_00201	kalanoro	M	2	26.28	34.83
KPARA_00201	kalanoro	M	3	24.1	36.27
KPARA_00201	kalanoro	M	4	24.03	40.44
KPARA_00201	kalanoro	M	5	26.73	44.02
KPARA_00201	kalanoro	M	6	37.81	47.52
KPARA_00201	kalanoro	M	7	40.2	46.77
KPARA_00201	kalanoro	M	8	40.65	44.77
KPARA_00201	kalanoro	M	9	38.69	39.4
KPARA_00201	kalanoro	M	10	41.31	36.22
KPARA_00201	kalanoro	M	11	43.06	35.98
KPARA_00207	kalanoro	M	1	22.67	29.09
KPARA_00207	kalanoro	M	2	21.73	32.09
KPARA_00207	kalanoro	M	3	20.05	33.44
KPARA_00207	kalanoro	M	4	19.65	37.72
KPARA_00207	kalanoro	M	5	21.48	41.88
KPARA_00207	kalanoro	M	6	30.88	47.24
KPARA_00207	kalanoro	M	7	34.13	46.66
KPARA_00207	kalanoro	M	8	35.22	44.38
KPARA_00207	kalanoro	M	9	34.83	39.27
KPARA_00207	kalanoro	M	10	36.16	36.38
KPARA_00207	kalanoro	M	11	38.55	34.55
KPARA_00228	kalanoro	M	1	22.68	32.88
KPARA_00228	kalanoro	M	2	22.1	35.9
KPARA_00228	kalanoro	M	3	20.88	37.09
KPARA_00228	kalanoro	M	4	20.88	41.2
KPARA_00228	kalanoro	M	5	22.97	44.46
KPARA_00228	kalanoro	M	6	33.92	48.8
KPARA_00228	kalanoro	M	7	35.9	47.4
KPARA_00228	kalanoro	M	8	36.12	45.2
KPARA_00228	kalanoro	M	9	34.67	39.65
KPARA_00228	kalanoro	M	10	35.91	36.41
KPARA_00228	kalanoro	M	11	38.56	34.81
KPARA_00231	kalanoro	M	1	21.19	30.13
KPARA_00231	kalanoro	M	2	20.31	32.7
KPARA_00231	kalanoro	M	3	18.6	34.1
KPARA_00231	kalanoro	M	4	17.94	37.99
KPARA_00231	kalanoro	M	5	19.85	41.8
KPARA_00231	kalanoro	M	6	27.97	47.27
KPARA_00231	kalanoro	M	7	31.05	46.91
KPARA_00231	kalanoro	M	8	32.02	44.83
KPARA_00231	kalanoro	M	9	31.8	40.22
KPARA_00231	kalanoro	M	10	33.08	37.8
KPARA_00231	kalanoro	M	11	35.85	35.99
KPARA_00248	kalanorosp2	M	1	25.8	32.58
KPARA_00248	kalanorosp2	M	2	26.01	33.87
KPARA_00248	kalanorosp2	M	3	24.34	37.28
KPARA_00248	kalanorosp2	M	4	24.67	40.49
KPARA_00248	kalanorosp2	M	5	26.63	42.53
KPARA_00248	kalanorosp2	M	6	33.22	44.45
KPARA_00248	kalanorosp2	M	7	36.17	43.24
KPARA_00248	kalanorosp2	M	8	36.55	41.95
KPARA_00248	kalanorosp2	M	9	34.76	37.28
KPARA_00248	kalanorosp2	M	10	34.97	34.16
KPARA_00248	kalanorosp2	M	11	36.59	34.08
KPARA_00249	kalanorosp2	M	1	30.67	29.74
KPARA_00249	kalanorosp2	M	2	30.91	30.98
KPARA_00249	kalanorosp2	M	3	28.78	34.6
KPARA_00249	kalanorosp2	M	4	28.83	37.15
KPARA_00249	kalanorosp2	M	5	29.7	39.69
KPARA_00249	kalanorosp2	M	6	36.45	43.69
KPARA_00249	kalanorosp2	M	7	39.66	42.9
KPARA_00249	kalanorosp2	M	8	40.12	41.6
KPARA_00249	kalanorosp2	M	9	38.91	36.9
KPARA_00249	kalanorosp2	M	10	40.51	34.78
KPARA_00249	kalanorosp2	M	11	41.87	34.27
KPARA_00130	sp2	M	1	31.04	28.81
KPARA_00130	sp2	M	2	30.56	31.8
KPARA_00130	sp2	M	3	28.81	34.33
KPARA_00130	sp2	M	4	28.87	36.94
KPARA_00130	sp2	M	5	30.45	40.05
KPARA_00130	sp2	M	6	37.66	43.76
KPARA_00130	sp2	M	7	41.83	42.48
KPARA_00130	sp2	M	8	42.56	39.77
KPARA_00130	sp2	M	9	41.53	35.08
KPARA_00130	sp2	M	10	41.87	32.88
KPARA_00130	sp2	M	11	44.48	32.49
KPARA_00166	sp2	M	1	31.29	30.03
KPARA_00166	sp2	M	2	31.59	32.19
KPARA_00166	sp2	M	3	29.9	34.3
KPARA_00166	sp2	M	4	29.35	36.67
KPARA_00166	sp2	M	5	30.49	40.37
KPARA_00166	sp2	M	6	37.02	44.72
KPARA_00166	sp2	M	7	41.6	44.27
KPARA_00166	sp2	M	8	43.49	40.9
KPARA_00166	sp2	M	9	42.23	37.08
KPARA_00166	sp2	M	10	42.3	35.51
KPARA_00166	sp2	M	11	45.33	34.81
KPARA_00227	sp2	M	1	30.65	27.56
KPARA_00227	sp2	M	2	30.78	29.47
KPARA_00227	sp2	M	3	28.62	31.19
KPARA_00227	sp2	M	4	28.09	32.76
KPARA_00227	sp2	M	5	28.47	36.42
KPARA_00227	sp2	M	6	35.53	42.91
KPARA_00227	sp2	M	7	38.17	41.55
KPARA_00227	sp2	M	8	39.9	38.49
KPARA_00227	sp2	M	9	39.51	35.13
KPARA_00227	sp2	M	10	40.49	32.56
KPARA_00227	sp2	M	11	43.03	31.85
KPARA_00232	sp2	M	1	30.65	23.71
KPARA_00232	sp2	M	2	30.23	26.41
KPARA_00232	sp2	M	3	28.23	26.91
KPARA_00232	sp2	M	4	26.69	29.2
KPARA_00232	sp2	M	5	26.4	32.33
KPARA_00232	sp2	M	6	33.65	39.95
KPARA_00232	sp2	M	7	35.85	39.45
KPARA_00232	sp2	M	8	38.19	36.37
KPARA_00232	sp2	M	9	38.48	31.16
KPARA_00232	sp2	M	10	40.44	29.33
KPARA_00232	sp2	M	11	43.56	29.16
KPARA_00234	sp2	M	1	29.26	34.31
KPARA_00234	sp2	M	2	30.3	36.59
KPARA_00234	sp2	M	3	28.09	38.76
KPARA_00234	sp2	M	4	27.55	40.76
KPARA_00234	sp2	M	5	28.3	43.72
KPARA_00234	sp2	M	6	35.92	48.42
KPARA_00234	sp2	M	7	39.47	47.47
KPARA_00234	sp2	M	8	40.72	44.76
KPARA_00234	sp2	M	9	39.34	39.55
KPARA_00234	sp2	M	10	40.3	37.42
KPARA_00234	sp2	M	11	41.97	38.72
KPARA_00235	sp2	M	1	36.97	33.69
KPARA_00235	sp2	M	2	37.67	35.81
KPARA_00235	sp2	M	3	35.76	37.94
KPARA_00235	sp2	M	4	35.72	40.85
KPARA_00235	sp2	M	5	37.47	44.06
KPARA_00235	sp2	M	6	44.88	46.65
KPARA_00235	sp2	M	7	47.72	45.06
KPARA_00235	sp2	M	8	48.55	42.27
KPARA_00235	sp2	M	9	46.22	36.35
KPARA_00235	sp2	M	10	47.26	34.85
KPARA_00235	sp2	M	11	49.42	34.81
KPARA_00247	sp2	M	1	26.17	29.42
KPARA_00247	sp2	M	2	26.78	30.83
KPARA_00247	sp2	M	3	25.24	32.58
KPARA_00247	sp2	M	4	24.83	34.87
KPARA_00247	sp2	M	5	26.35	38.7
KPARA_00247	sp2	M	6	33.01	42.83
KPARA_00247	sp2	M	7	36.17	42.16
KPARA_00247	sp2	M	8	37.58	39.51
KPARA_00247	sp2	M	9	35.83	35.34
KPARA_00247	sp2	M	10	35.87	33.16
KPARA_00247	sp2	M	11	39.24	33.15
KPARA_00258	sp3_Marojejy	M	1	34.61	30.88
KPARA_00258	sp3_Marojejy	M	2	35.24	33.98
KPARA_00258	sp3_Marojejy	M	3	33.1	35.37
KPARA_00258	sp3_Marojejy	M	4	32.41	36.4
KPARA_00258	sp3_Marojejy	M	5	32.69	38.23
KPARA_00258	sp3_Marojejy	M	6	36.13	41.73
KPARA_00258	sp3_Marojejy	M	7	38.97	41.15
KPARA_00258	sp3_Marojejy	M	8	39.6	39.37
KPARA_00258	sp3_Marojejy	M	9	39.35	36.06
KPARA_00258	sp3_Marojejy	M	10	40.13	34.95
KPARA_00258	sp3_Marojejy	M	11	41.55	34.65
KPARA_00267	sp3_Marojejy	M	1	34.49	29.39
KPARA_00267	sp3_Marojejy	M	2	34.87	31.66
KPARA_00267	sp3_Marojejy	M	3	32.62	33.24
KPARA_00267	sp3_Marojejy	M	4	32.26	35.1
KPARA_00267	sp3_Marojejy	M	5	32.87	36.66
KPARA_00267	sp3_Marojejy	M	6	38.06	40.02
KPARA_00267	sp3_Marojejy	M	7	39.45	39.1
KPARA_00267	sp3_Marojejy	M	8	39.9	37.33
KPARA_00267	sp3_Marojejy	M	9	38.95	34.22
KPARA_00267	sp3_Marojejy	M	10	39.73	32.83
KPARA_00267	sp3_Marojejy	M	11	41.17	31.97
KPARA_00236	sp3_Vakona	M	1	34.18	31.63
KPARA_00236	sp3_Vakona	M	2	35.56	35.01
KPARA_00236	sp3_Vakona	M	3	34.98	36.98
KPARA_00236	sp3_Vakona	M	4	35.7	38.91
KPARA_00236	sp3_Vakona	M	5	37.23	40.23
KPARA_00236	sp3_Vakona	M	6	42.95	41.33
KPARA_00236	sp3_Vakona	M	7	43.95	39.88
KPARA_00236	sp3_Vakona	M	8	44.2	37.59
KPARA_00236	sp3_Vakona	M	9	42.15	34.65
KPARA_00236	sp3_Vakona	M	10	41.9	33.37
KPARA_00236	sp3_Vakona	M	11	43.65	32.62
KPARA_00237	sp3_Vakona	M	1	34.29	32.69
KPARA_00237	sp3_Vakona	M	2	35.28	34.85
KPARA_00237	sp3_Vakona	M	3	34.92	37.19
KPARA_00237	sp3_Vakona	M	4	35.48	38.97
KPARA_00237	sp3_Vakona	M	5	36.92	40.22
KPARA_00237	sp3_Vakona	M	6	41.65	40.97
KPARA_00237	sp3_Vakona	M	7	42.78	39.63
KPARA_00237	sp3_Vakona	M	8	43.12	37.49
KPARA_00237	sp3_Vakona	M	9	41.15	34.6
KPARA_00237	sp3_Vakona	M	10	41.26	33.16
KPARA_00237	sp3_Vakona	M	11	42.45	32.41
KPARA_00238	sp3_Vakona	M	1	33.08	28.33
KPARA_00238	sp3_Vakona	M	2	34.35	31.41
KPARA_00238	sp3_Vakona	M	3	33.1	33.41
KPARA_00238	sp3_Vakona	M	4	32.91	35.3
KPARA_00238	sp3_Vakona	M	5	33.79	37.4
KPARA_00238	sp3_Vakona	M	6	39.24	40.44
KPARA_00238	sp3_Vakona	M	7	41.16	39.33
KPARA_00238	sp3_Vakona	M	8	41.72	37.02
KPARA_00238	sp3_Vakona	M	9	40.47	34.13
KPARA_00238	sp3_Vakona	M	10	40.99	32.22
KPARA_00238	sp3_Vakona	M	11	42.69	31.77
KPARA_00239	sp3_Vakona	M	1	34.93	30.92
KPARA_00239	sp3_Vakona	M	2	35.81	33.47
KPARA_00239	sp3_Vakona	M	3	34.78	35.19
KPARA_00239	sp3_Vakona	M	4	34.78	37.22
KPARA_00239	sp3_Vakona	M	5	35.74	39.29
KPARA_00239	sp3_Vakona	M	6	40.73	41.69
KPARA_00239	sp3_Vakona	M	7	42.62	40.44
KPARA_00239	sp3_Vakona	M	8	43.12	38.13
KPARA_00239	sp3_Vakona	M	9	41.87	34.99
KPARA_00239	sp3_Vakona	M	10	42.15	33.58
KPARA_00239	sp3_Vakona	M	11	43.48	33.19
KPARA_00240	sp3_Vakona	M	1	32.6	28.25
KPARA_00240	sp3_Vakona	M	2	33.03	31.13
KPARA_00240	sp3_Vakona	M	3	31.95	32.85
KPARA_00240	sp3_Vakona	M	4	31.92	35.38
KPARA_00240	sp3_Vakona	M	5	33.03	37.83
KPARA_00240	sp3_Vakona	M	6	37.12	40.35
KPARA_00240	sp3_Vakona	M	7	39.03	39.55
KPARA_00240	sp3_Vakona	M	8	40.15	37.77
KPARA_00240	sp3_Vakona	M	9	39.17	34.6
KPARA_00240	sp3_Vakona	M	10	39.67	33.08
KPARA_00240	sp3_Vakona	M	11	41.17	32.55
MT_207084	sp3_Vakona	M	1	33.67	29.36
MT_207084	sp3_Vakona	M	2	33.94	32.74
MT_207084	sp3_Vakona	M	3	32.94	33.63
MT_207084	sp3_Vakona	M	4	33.57	36.42
MT_207084	sp3_Vakona	M	5	35.15	38.58
MT_207084	sp3_Vakona	M	6	39.59	39.12
MT_207084	sp3_Vakona	M	7	41.38	37.22
MT_207084	sp3_Vakona	M	8	41.6	35.63
MT_207084	sp3_Vakona	M	9	40.52	33.19
MT_207084	sp3_Vakona	M	10	40.94	31.63
MT_207084	sp3_Vakona	M	11	41.72	30.97
