# Supplementary material for: Discovering unknown Madagascar biodiversity: integrative taxonomy of raft spiders (Pisauridae: Dolomedes)
Source: PeerJ. 2024 Feb 27;12:e16781. doi: 10.7717/peerj.16781 (PMC10906265; doi:10.7717/peerj.16781)
Supplement: Supplemental Information 12 — The raw measurements, landmark coordinates, and the R code for morphological analyses. An aligned COI matrix is also included. [file peerj-12-16781-s012.zip › Palp_Retrolateral_RTA.csv]

Voucher	Species	Sex	NO	X	Y
KPARA_00185	kalanoro	M	1	22.83	30
KPARA_00185	kalanoro	M	2	23.24	21.33
KPARA_00185	kalanoro	M	3	24.33	18.16
KPARA_00185	kalanoro	M	4	27.99	22.66
KPARA_00185	kalanoro	M	5	30.99	26.99
KPARA_00185	kalanoro	M	6	38.66	28.99
KPARA_00185	kalanoro	M	7	48.58	26.74
KPARA_00185	kalanoro	M	8	50.24	29.58
KPARA_00185	kalanoro	M	9	49.83	31.83
KPARA_00201	kalanoro	M	1	31.83	27.92
KPARA_00201	kalanoro	M	2	30.49	21.08
KPARA_00201	kalanoro	M	3	30.41	14.24
KPARA_00201	kalanoro	M	4	34.99	19.49
KPARA_00201	kalanoro	M	5	39.24	23.24
KPARA_00201	kalanoro	M	6	45.66	25.08
KPARA_00201	kalanoro	M	7	57.49	19.91
KPARA_00201	kalanoro	M	8	59.83	22.58
KPARA_00201	kalanoro	M	9	60.83	27.49
KPARA_00207	kalanoro	M	1	29.08	28.83
KPARA_00207	kalanoro	M	2	29.08	20.16
KPARA_00207	kalanoro	M	3	30.33	13.41
KPARA_00207	kalanoro	M	4	32.41	15.99
KPARA_00207	kalanoro	M	5	36.41	23.24
KPARA_00207	kalanoro	M	6	46.99	27.41
KPARA_00207	kalanoro	M	7	57.58	23.99
KPARA_00207	kalanoro	M	8	59.08	26.33
KPARA_00207	kalanoro	M	9	59.08	29.91
KPARA_00228	kalanoro	M	1	25.67	30.42
KPARA_00228	kalanoro	M	2	24.41	23.33
KPARA_00228	kalanoro	M	3	25.49	17.08
KPARA_00228	kalanoro	M	4	26.91	18.74
KPARA_00228	kalanoro	M	5	33.16	27.74
KPARA_00228	kalanoro	M	6	38.91	29.49
KPARA_00228	kalanoro	M	7	52.66	26.16
KPARA_00228	kalanoro	M	8	55.41	28.83
KPARA_00228	kalanoro	M	9	55.33	30.66
KPARA_00231	kalanoro	M	1	32.58	28.08
KPARA_00231	kalanoro	M	2	31.08	22.41
KPARA_00231	kalanoro	M	3	30.58	16.08
KPARA_00231	kalanoro	M	4	33.83	18.99
KPARA_00231	kalanoro	M	5	39.99	24.24
KPARA_00231	kalanoro	M	6	45.91	25.24
KPARA_00231	kalanoro	M	7	56.83	20.16
KPARA_00231	kalanoro	M	8	58.83	21.91
KPARA_00231	kalanoro	M	9	59.33	24.08
KPARA_00248	kalanorosp2	M	1	33.33	31.08
KPARA_00248	kalanorosp2	M	2	33.33	23.66
KPARA_00248	kalanorosp2	M	3	34.58	22.49
KPARA_00248	kalanorosp2	M	4	35.66	23.16
KPARA_00248	kalanorosp2	M	5	38.41	27.99
KPARA_00248	kalanorosp2	M	6	45.99	29.58
KPARA_00248	kalanorosp2	M	7	56.16	29.33
KPARA_00248	kalanorosp2	M	8	57.91	30.99
KPARA_00248	kalanorosp2	M	9	57.91	33.99
KPARA_00249	kalanorosp2	M	1	34.08	33.17
KPARA_00249	kalanorosp2	M	2	33.91	28.24
KPARA_00249	kalanorosp2	M	3	36.08	21.91
KPARA_00249	kalanorosp2	M	4	37.41	22.08
KPARA_00249	kalanorosp2	M	5	39.49	28.49
KPARA_00249	kalanorosp2	M	6	44.99	30.91
KPARA_00249	kalanorosp2	M	7	55.16	29.41
KPARA_00249	kalanorosp2	M	8	57.66	30.41
KPARA_00249	kalanorosp2	M	9	58.41	34.16
KPARA_00130	sp2	M	1	33.17	29.58
KPARA_00130	sp2	M	2	32.58	23.41
KPARA_00130	sp2	M	3	32.08	16.99
KPARA_00130	sp2	M	4	33.49	17.33
KPARA_00130	sp2	M	5	38.41	22.41
KPARA_00130	sp2	M	6	45.99	23.08
KPARA_00130	sp2	M	7	53.24	22.83
KPARA_00130	sp2	M	8	54.66	23.58
KPARA_00130	sp2	M	9	55.33	25.33
KPARA_00166	sp2	M	1	33.08	26.08
KPARA_00166	sp2	M	2	32.33	18.24
KPARA_00166	sp2	M	3	32.41	14.66
KPARA_00166	sp2	M	4	35.99	16.16
KPARA_00166	sp2	M	5	39.83	19.83
KPARA_00166	sp2	M	6	46.49	20.99
KPARA_00166	sp2	M	7	53.66	21.49
KPARA_00166	sp2	M	8	54.83	22.83
KPARA_00166	sp2	M	9	54.66	24.99
KPARA_00227	sp2	M	1	34.17	27.17
KPARA_00227	sp2	M	2	32.91	22.24
KPARA_00227	sp2	M	3	32.08	15.58
KPARA_00227	sp2	M	4	33.83	15.99
KPARA_00227	sp2	M	5	38.66	21.99
KPARA_00227	sp2	M	6	46.66	21.41
KPARA_00227	sp2	M	7	53.91	22.58
KPARA_00227	sp2	M	8	54.99	23.74
KPARA_00227	sp2	M	9	54.99	25.33
KPARA_00232	sp2	M	1	32.25	24.58
KPARA_00232	sp2	M	2	30.99	18.16
KPARA_00232	sp2	M	3	31.41	14.41
KPARA_00232	sp2	M	4	34.58	16.66
KPARA_00232	sp2	M	5	37.49	19.91
KPARA_00232	sp2	M	6	42.91	20.91
KPARA_00232	sp2	M	7	49.24	20.58
KPARA_00232	sp2	M	8	50.99	22.24
KPARA_00232	sp2	M	9	51.08	23.99
KPARA_00234	sp2	M	1	36.25	26.92
KPARA_00234	sp2	M	2	36.16	19.16
KPARA_00234	sp2	M	3	36.99	16.24
KPARA_00234	sp2	M	4	39.16	18.74
KPARA_00234	sp2	M	5	41.66	22.33
KPARA_00234	sp2	M	6	48.83	23.08
KPARA_00234	sp2	M	7	55.58	23.91
KPARA_00234	sp2	M	8	56.49	25.33
KPARA_00234	sp2	M	9	56.08	26.83
KPARA_00235	sp2	M	1	35.5	25.08
KPARA_00235	sp2	M	2	36.24	15.91
KPARA_00235	sp2	M	3	36.83	14.91
KPARA_00235	sp2	M	4	38.83	16.49
KPARA_00235	sp2	M	5	41.49	20.49
KPARA_00235	sp2	M	6	47.83	21.24
KPARA_00235	sp2	M	7	54.33	21.83
KPARA_00235	sp2	M	8	56.08	23.33
KPARA_00235	sp2	M	9	55.91	25.83
KPARA_00247	sp2	M	1	36.33	32.33
KPARA_00247	sp2	M	2	35.58	25.49
KPARA_00247	sp2	M	3	35.74	21.74
KPARA_00247	sp2	M	4	37.83	22.33
KPARA_00247	sp2	M	5	41.33	27.08
KPARA_00247	sp2	M	6	47.66	28.16
KPARA_00247	sp2	M	7	54.58	28.24
KPARA_00247	sp2	M	8	55.49	29.91
KPARA_00247	sp2	M	9	55.08	31.49
KPARA_00258	sp3_Marojejy	M	1	38.08	27.75
KPARA_00258	sp3_Marojejy	M	2	38.41	23.66
KPARA_00258	sp3_Marojejy	M	3	39.24	21.08
KPARA_00258	sp3_Marojejy	M	4	40.91	20.99
KPARA_00258	sp3_Marojejy	M	5	43.49	23.58
KPARA_00258	sp3_Marojejy	M	6	47.83	23.91
KPARA_00258	sp3_Marojejy	M	7	51.16	23.24
KPARA_00258	sp3_Marojejy	M	8	53.91	25.24
KPARA_00258	sp3_Marojejy	M	9	53.33	28.41
KPARA_00267	sp3_Marojejy	M	1	35.58	31.17
KPARA_00267	sp3_Marojejy	M	2	36.33	26.74
KPARA_00267	sp3_Marojejy	M	3	37.16	22.91
KPARA_00267	sp3_Marojejy	M	4	39.41	22.83
KPARA_00267	sp3_Marojejy	M	5	41.83	26.41
KPARA_00267	sp3_Marojejy	M	6	44.91	26.83
KPARA_00267	sp3_Marojejy	M	7	49.24	25.33
KPARA_00267	sp3_Marojejy	M	8	51.33	27.74
KPARA_00267	sp3_Marojejy	M	9	50.41	31.58
KPARA_00236	sp3_Vakona	M	1	35.17	29
KPARA_00236	sp3_Vakona	M	2	34.91	22.41
KPARA_00236	sp3_Vakona	M	3	36.08	20.16
KPARA_00236	sp3_Vakona	M	4	37.91	20.74
KPARA_00236	sp3_Vakona	M	5	38.91	22.83
KPARA_00236	sp3_Vakona	M	6	41.24	23.16
KPARA_00236	sp3_Vakona	M	7	47.66	20.16
KPARA_00236	sp3_Vakona	M	8	51.58	22.49
KPARA_00236	sp3_Vakona	M	9	50.91	27.16
KPARA_00237	sp3_Vakona	M	1	38	24.58
KPARA_00237	sp3_Vakona	M	2	37.08	17.74
KPARA_00237	sp3_Vakona	M	3	37.66	15.33
KPARA_00237	sp3_Vakona	M	4	39.83	15.91
KPARA_00237	sp3_Vakona	M	5	40.74	17.83
KPARA_00237	sp3_Vakona	M	6	43.24	17.83
KPARA_00237	sp3_Vakona	M	7	48.83	15.74
KPARA_00237	sp3_Vakona	M	8	53.08	19.08
KPARA_00237	sp3_Vakona	M	9	51.58	23.66
KPARA_00238	sp3_Vakona	M	1	34.25	37.67
KPARA_00238	sp3_Vakona	M	2	34.41	31.24
KPARA_00238	sp3_Vakona	M	3	35.41	28.24
KPARA_00238	sp3_Vakona	M	4	37.99	29.83
KPARA_00238	sp3_Vakona	M	5	39.08	31.99
KPARA_00238	sp3_Vakona	M	6	40.99	31.99
KPARA_00238	sp3_Vakona	M	7	47.33	28.83
KPARA_00238	sp3_Vakona	M	8	50.91	33.41
KPARA_00238	sp3_Vakona	M	9	48.83	38.08
KPARA_00239	sp3_Vakona	M	1	31.17	28.33
KPARA_00239	sp3_Vakona	M	2	31.24	22.41
KPARA_00239	sp3_Vakona	M	3	31.66	18.91
KPARA_00239	sp3_Vakona	M	4	33.16	20.16
KPARA_00239	sp3_Vakona	M	5	35.49	21.66
KPARA_00239	sp3_Vakona	M	6	37.99	21.83
KPARA_00239	sp3_Vakona	M	7	44.16	19.33
KPARA_00239	sp3_Vakona	M	8	46.99	24.08
KPARA_00239	sp3_Vakona	M	9	45.16	27.99
KPARA_00240	sp3_Vakona	M	1	35.92	31.33
KPARA_00240	sp3_Vakona	M	2	36.58	25.08
KPARA_00240	sp3_Vakona	M	3	37.66	22.74
KPARA_00240	sp3_Vakona	M	4	39.58	24.49
KPARA_00240	sp3_Vakona	M	5	40.24	25.99
KPARA_00240	sp3_Vakona	M	6	42.91	26.66
KPARA_00240	sp3_Vakona	M	7	47.58	25.33
KPARA_00240	sp3_Vakona	M	8	52.08	28.66
KPARA_00240	sp3_Vakona	M	9	50.16	32.91
MT_207084	sp3_Vakona	M	1	38.67	30.25
MT_207084	sp3_Vakona	M	2	38.58	26.33
MT_207084	sp3_Vakona	M	3	39.24	22.41
MT_207084	sp3_Vakona	M	4	40.33	22.58
MT_207084	sp3_Vakona	M	5	42.91	24.83
MT_207084	sp3_Vakona	M	6	44.74	24.66
MT_207084	sp3_Vakona	M	7	48.08	23.83
MT_207084	sp3_Vakona	M	8	51.91	26.24
MT_207084	sp3_Vakona	M	9	51.99	30.33
