# Supplementary material for: Discovering unknown Madagascar biodiversity: integrative taxonomy of raft spiders (Pisauridae: Dolomedes)
Source: PeerJ. 2024 Feb 27;12:e16781. doi: 10.7717/peerj.16781 (PMC10906265; doi:10.7717/peerj.16781)
Supplement: Supplemental Information 12 — The raw measurements, landmark coordinates, and the R code for morphological analyses. An aligned COI matrix is also included. [file peerj-12-16781-s012.zip › Palp_Ventral_E.csv]

Voucher	Species	Sex	NO	X	Y
KPARA_00185	kalanoro	M	1	31.3	27.09
KPARA_00185	kalanoro	M	2	23.27	23.92
KPARA_00185	kalanoro	M	3	21.09	20.55
KPARA_00185	kalanoro	M	4	20.78	19.32
KPARA_00185	kalanoro	M	5	21.33	18.24
KPARA_00185	kalanoro	M	6	22.66	18.09
KPARA_00185	kalanoro	M	7	24	18.55
KPARA_00185	kalanoro	M	8	26.65	20.44
KPARA_00185	kalanoro	M	9	28.99	22.98
KPARA_00185	kalanoro	M	10	30.88	25.66
KPARA_00185	kalanoro	M	11	30.73	25.73
KPARA_00185	kalanoro	M	12	28.81	23.14
KPARA_00185	kalanoro	M	13	26.42	20.68
KPARA_00185	kalanoro	M	14	23.85	18.91
KPARA_00185	kalanoro	M	15	22.66	18.61
KPARA_00185	kalanoro	M	16	21.97	18.86
KPARA_00185	kalanoro	M	17	21.73	19.45
KPARA_00185	kalanoro	M	18	21.92	20.16
KPARA_00185	kalanoro	M	19	24.24	23.42
KPARA_00201	kalanoro	M	1	31.99	27.06
KPARA_00201	kalanoro	M	2	23.22	23.38
KPARA_00201	kalanoro	M	3	21.23	20.53
KPARA_00201	kalanoro	M	4	20.77	19.53
KPARA_00201	kalanoro	M	5	21.06	18.49
KPARA_00201	kalanoro	M	6	22.67	18.44
KPARA_00201	kalanoro	M	7	23.86	18.87
KPARA_00201	kalanoro	M	8	26.37	20.59
KPARA_00201	kalanoro	M	9	29.05	23.01
KPARA_00201	kalanoro	M	10	31.31	25.58
KPARA_00201	kalanoro	M	11	31.19	25.67
KPARA_00201	kalanoro	M	12	28.83	23.2
KPARA_00201	kalanoro	M	13	26.18	20.84
KPARA_00201	kalanoro	M	14	23.74	19.21
KPARA_00201	kalanoro	M	15	22.61	18.9
KPARA_00201	kalanoro	M	16	21.9	19.06
KPARA_00201	kalanoro	M	17	21.88	19.57
KPARA_00201	kalanoro	M	18	22.02	20.09
KPARA_00201	kalanoro	M	19	24.16	22.83
KPARA_00207	kalanoro	M	1	31.16	25.84
KPARA_00207	kalanoro	M	2	22.51	22.15
KPARA_00207	kalanoro	M	3	20.43	19.22
KPARA_00207	kalanoro	M	4	20.03	18.03
KPARA_00207	kalanoro	M	5	20.63	16.88
KPARA_00207	kalanoro	M	6	21.95	16.64
KPARA_00207	kalanoro	M	7	23.31	17
KPARA_00207	kalanoro	M	8	26.46	18.84
KPARA_00207	kalanoro	M	9	29.16	21.51
KPARA_00207	kalanoro	M	10	30.79	24.35
KPARA_00207	kalanoro	M	11	30.63	24.42
KPARA_00207	kalanoro	M	12	28.98	21.65
KPARA_00207	kalanoro	M	13	26.31	19.13
KPARA_00207	kalanoro	M	14	23.17	17.38
KPARA_00207	kalanoro	M	15	21.97	17.23
KPARA_00207	kalanoro	M	16	21.34	17.52
KPARA_00207	kalanoro	M	17	21.2	18.16
KPARA_00207	kalanoro	M	18	21.27	18.85
KPARA_00207	kalanoro	M	19	23.39	21.59
KPARA_00228	kalanoro	M	1	30.85	26.08
KPARA_00228	kalanoro	M	2	21.8	22.24
KPARA_00228	kalanoro	M	3	20.1	19.75
KPARA_00228	kalanoro	M	4	19.75	18.49
KPARA_00228	kalanoro	M	5	20.33	17.38
KPARA_00228	kalanoro	M	6	21.61	17.16
KPARA_00228	kalanoro	M	7	23.04	17.53
KPARA_00228	kalanoro	M	8	25.88	19.21
KPARA_00228	kalanoro	M	9	28.45	22
KPARA_00228	kalanoro	M	10	30.21	24.44
KPARA_00228	kalanoro	M	11	30.05	24.54
KPARA_00228	kalanoro	M	12	28.26	22.16
KPARA_00228	kalanoro	M	13	25.66	19.49
KPARA_00228	kalanoro	M	14	22.94	17.89
KPARA_00228	kalanoro	M	15	21.6	17.6
KPARA_00228	kalanoro	M	16	20.93	18.01
KPARA_00228	kalanoro	M	17	20.82	18.56
KPARA_00228	kalanoro	M	18	20.96	19.3
KPARA_00228	kalanoro	M	19	22.71	21.72
KPARA_00231	kalanoro	M	1	34.55	27.98
KPARA_00231	kalanoro	M	2	26.91	24.72
KPARA_00231	kalanoro	M	3	24.62	21.68
KPARA_00231	kalanoro	M	4	24.31	20.62
KPARA_00231	kalanoro	M	5	24.56	19.4
KPARA_00231	kalanoro	M	6	26.15	19.58
KPARA_00231	kalanoro	M	7	27.17	20.07
KPARA_00231	kalanoro	M	8	29.47	21.86
KPARA_00231	kalanoro	M	9	31.78	24.24
KPARA_00231	kalanoro	M	10	33.9	26.61
KPARA_00231	kalanoro	M	11	33.78	26.72
KPARA_00231	kalanoro	M	12	31.62	24.39
KPARA_00231	kalanoro	M	13	29.26	22.08
KPARA_00231	kalanoro	M	14	27.04	20.37
KPARA_00231	kalanoro	M	15	26.06	19.92
KPARA_00231	kalanoro	M	16	25.19	19.92
KPARA_00231	kalanoro	M	17	25.25	20.49
KPARA_00231	kalanoro	M	18	25.48	21.17
KPARA_00231	kalanoro	M	19	27.74	23.86
KPARA_00248	kalanorosp2	M	1	30.22	28.95
KPARA_00248	kalanorosp2	M	2	23.27	26.1
KPARA_00248	kalanorosp2	M	3	22.4	23.66
KPARA_00248	kalanorosp2	M	4	22.26	22.44
KPARA_00248	kalanorosp2	M	5	22.73	21.41
KPARA_00248	kalanorosp2	M	6	23.93	21.44
KPARA_00248	kalanorosp2	M	7	24.77	21.88
KPARA_00248	kalanorosp2	M	8	27.02	23.58
KPARA_00248	kalanorosp2	M	9	28.69	25.48
KPARA_00248	kalanorosp2	M	10	29.88	27.8
KPARA_00248	kalanorosp2	M	11	29.74	27.87
KPARA_00248	kalanorosp2	M	12	28.51	25.59
KPARA_00248	kalanorosp2	M	13	26.83	23.81
KPARA_00248	kalanorosp2	M	14	24.65	22.15
KPARA_00248	kalanorosp2	M	15	23.84	21.78
KPARA_00248	kalanorosp2	M	16	23.37	22.06
KPARA_00248	kalanorosp2	M	17	23.3	22.6
KPARA_00248	kalanorosp2	M	18	23.37	23.31
KPARA_00248	kalanorosp2	M	19	24.94	25.39
KPARA_00249	kalanorosp2	M	1	30.9	26.46
KPARA_00249	kalanorosp2	M	2	23.85	24.02
KPARA_00249	kalanorosp2	M	3	22.58	21.45
KPARA_00249	kalanorosp2	M	4	22.28	20.31
KPARA_00249	kalanorosp2	M	5	22.82	19.13
KPARA_00249	kalanorosp2	M	6	24.16	18.94
KPARA_00249	kalanorosp2	M	7	25.26	19.36
KPARA_00249	kalanorosp2	M	8	27.69	20.97
KPARA_00249	kalanorosp2	M	9	29.38	22.8
KPARA_00249	kalanorosp2	M	10	30.54	24.91
KPARA_00249	kalanorosp2	M	11	30.38	24.97
KPARA_00249	kalanorosp2	M	12	29.22	22.97
KPARA_00249	kalanorosp2	M	13	27.51	21.2
KPARA_00249	kalanorosp2	M	14	25.13	19.64
KPARA_00249	kalanorosp2	M	15	24.12	19.37
KPARA_00249	kalanorosp2	M	16	23.57	19.78
KPARA_00249	kalanorosp2	M	17	23.55	20.32
KPARA_00249	kalanorosp2	M	18	23.75	20.92
KPARA_00249	kalanorosp2	M	19	25.61	23.15
KPARA_00130	sp2	M	1	28.83	21.81
KPARA_00130	sp2	M	2	21.55	18.78
KPARA_00130	sp2	M	3	21.27	17.36
KPARA_00130	sp2	M	4	21.24	16.56
KPARA_00130	sp2	M	5	21.57	15.82
KPARA_00130	sp2	M	6	22.49	15.79
KPARA_00130	sp2	M	7	23.1	15.99
KPARA_00130	sp2	M	8	25.27	17.16
KPARA_00130	sp2	M	9	27.01	18.87
KPARA_00130	sp2	M	10	28.29	20.67
KPARA_00130	sp2	M	11	28.17	20.74
KPARA_00130	sp2	M	12	26.87	18.98
KPARA_00130	sp2	M	13	25.13	17.35
KPARA_00130	sp2	M	14	23.03	16.26
KPARA_00130	sp2	M	15	22.47	16.13
KPARA_00130	sp2	M	16	22.13	16.26
KPARA_00130	sp2	M	17	22.08	16.6
KPARA_00130	sp2	M	18	22.14	17.06
KPARA_00130	sp2	M	19	22.69	18.09
KPARA_00166	sp2	M	1	31.9	21.85
KPARA_00166	sp2	M	2	24.52	18.86
KPARA_00166	sp2	M	3	24.02	16.76
KPARA_00166	sp2	M	4	24.1	15.8
KPARA_00166	sp2	M	5	24.52	14.84
KPARA_00166	sp2	M	6	25.78	14.78
KPARA_00166	sp2	M	7	26.8	15.16
KPARA_00166	sp2	M	8	29.2	16.95
KPARA_00166	sp2	M	9	30.81	18.65
KPARA_00166	sp2	M	10	31.81	20.37
KPARA_00166	sp2	M	11	31.6	20.39
KPARA_00166	sp2	M	12	30.66	18.75
KPARA_00166	sp2	M	13	29.07	17.1
KPARA_00166	sp2	M	14	26.65	15.43
KPARA_00166	sp2	M	15	25.74	15.19
KPARA_00166	sp2	M	16	25.26	15.42
KPARA_00166	sp2	M	17	25.16	15.94
KPARA_00166	sp2	M	18	25.23	16.42
KPARA_00166	sp2	M	19	25.98	18.06
KPARA_00227	sp2	M	1	28.67	21.56
KPARA_00227	sp2	M	2	20.97	19.23
KPARA_00227	sp2	M	3	20.43	17.64
KPARA_00227	sp2	M	4	20.34	16.56
KPARA_00227	sp2	M	5	20.67	15.56
KPARA_00227	sp2	M	6	21.69	15.32
KPARA_00227	sp2	M	7	22.81	15.7
KPARA_00227	sp2	M	8	25.14	17.16
KPARA_00227	sp2	M	9	26.74	18.81
KPARA_00227	sp2	M	10	27.98	20.3
KPARA_00227	sp2	M	11	27.86	20.38
KPARA_00227	sp2	M	12	26.6	18.91
KPARA_00227	sp2	M	13	25.02	17.35
KPARA_00227	sp2	M	14	22.72	15.97
KPARA_00227	sp2	M	15	21.73	15.78
KPARA_00227	sp2	M	16	21.45	16.04
KPARA_00227	sp2	M	17	21.53	16.58
KPARA_00227	sp2	M	18	21.73	17.12
KPARA_00227	sp2	M	19	22.73	18.56
KPARA_00232	sp2	M	1	29.16	22.3
KPARA_00232	sp2	M	2	22.5	19.72
KPARA_00232	sp2	M	3	21.97	18.06
KPARA_00232	sp2	M	4	21.78	17.21
KPARA_00232	sp2	M	5	21.92	16.21
KPARA_00232	sp2	M	6	23.01	16.19
KPARA_00232	sp2	M	7	23.8	16.59
KPARA_00232	sp2	M	8	25.58	17.91
KPARA_00232	sp2	M	9	27.22	19.53
KPARA_00232	sp2	M	10	28.34	20.94
KPARA_00232	sp2	M	11	28.19	21.03
KPARA_00232	sp2	M	12	27.08	19.64
KPARA_00232	sp2	M	13	25.43	18.1
KPARA_00232	sp2	M	14	23.66	16.85
KPARA_00232	sp2	M	15	22.97	16.55
KPARA_00232	sp2	M	16	22.65	16.69
KPARA_00232	sp2	M	17	22.73	17.18
KPARA_00232	sp2	M	18	22.9	17.62
KPARA_00232	sp2	M	19	23.82	19.01
KPARA_00234	sp2	M	1	30.84	22.54
KPARA_00234	sp2	M	2	23.33	20.17
KPARA_00234	sp2	M	3	22.87	18.48
KPARA_00234	sp2	M	4	22.78	17.65
KPARA_00234	sp2	M	5	23.29	16.72
KPARA_00234	sp2	M	6	24.34	16.57
KPARA_00234	sp2	M	7	25.15	16.79
KPARA_00234	sp2	M	8	27.68	18.41
KPARA_00234	sp2	M	9	29.34	19.97
KPARA_00234	sp2	M	10	30.51	21.53
KPARA_00234	sp2	M	11	30.38	21.59
KPARA_00234	sp2	M	12	29.21	20.09
KPARA_00234	sp2	M	13	27.56	18.53
KPARA_00234	sp2	M	14	25.06	17.09
KPARA_00234	sp2	M	15	24.38	16.98
KPARA_00234	sp2	M	16	23.95	17.18
KPARA_00234	sp2	M	17	23.93	17.63
KPARA_00234	sp2	M	18	24.04	18.1
KPARA_00234	sp2	M	19	24.83	19.48
KPARA_00235	sp2	M	1	28.94	22.2
KPARA_00235	sp2	M	2	20.9	20.45
KPARA_00235	sp2	M	3	20.41	18.31
KPARA_00235	sp2	M	4	20.41	17.49
KPARA_00235	sp2	M	5	20.82	16.81
KPARA_00235	sp2	M	6	21.76	16.59
KPARA_00235	sp2	M	7	22.64	16.82
KPARA_00235	sp2	M	8	24.87	17.88
KPARA_00235	sp2	M	9	26.94	19.51
KPARA_00235	sp2	M	10	28.28	21.08
KPARA_00235	sp2	M	11	28.15	21.2
KPARA_00235	sp2	M	12	26.81	19.65
KPARA_00235	sp2	M	13	24.73	18.08
KPARA_00235	sp2	M	14	22.56	17.07
KPARA_00235	sp2	M	15	21.76	16.91
KPARA_00235	sp2	M	16	21.4	17.19
KPARA_00235	sp2	M	17	21.33	17.59
KPARA_00235	sp2	M	18	21.41	18.03
KPARA_00235	sp2	M	19	22.16	19.45
KPARA_00247	sp2	M	1	27.76	23.42
KPARA_00247	sp2	M	2	20.42	21.47
KPARA_00247	sp2	M	3	19.55	19.48
KPARA_00247	sp2	M	4	19.6	18.44
KPARA_00247	sp2	M	5	19.98	17.69
KPARA_00247	sp2	M	6	20.96	17.59
KPARA_00247	sp2	M	7	21.87	17.83
KPARA_00247	sp2	M	8	24.36	19.25
KPARA_00247	sp2	M	9	26.18	20.73
KPARA_00247	sp2	M	10	27.26	22.16
KPARA_00247	sp2	M	11	27.08	22.22
KPARA_00247	sp2	M	12	26.05	20.87
KPARA_00247	sp2	M	13	24.25	19.42
KPARA_00247	sp2	M	14	21.79	18.13
KPARA_00247	sp2	M	15	20.91	17.94
KPARA_00247	sp2	M	16	20.59	18.13
KPARA_00247	sp2	M	17	20.57	18.49
KPARA_00247	sp2	M	18	20.8	19.03
KPARA_00247	sp2	M	19	21.98	20.69
KPARA_00258	sp3_Marojejy	M	1	27.88	29.75
KPARA_00258	sp3_Marojejy	M	2	22.67	27.75
KPARA_00258	sp3_Marojejy	M	3	22.26	26.75
KPARA_00258	sp3_Marojejy	M	4	22.24	26.05
KPARA_00258	sp3_Marojejy	M	5	22.61	25.42
KPARA_00258	sp3_Marojejy	M	6	23.36	25.36
KPARA_00258	sp3_Marojejy	M	7	24.01	25.69
KPARA_00258	sp3_Marojejy	M	8	25.15	26.53
KPARA_00258	sp3_Marojejy	M	9	26.32	27.56
KPARA_00258	sp3_Marojejy	M	10	27.36	28.75
KPARA_00258	sp3_Marojejy	M	11	27.25	28.82
KPARA_00258	sp3_Marojejy	M	12	26.21	27.68
KPARA_00258	sp3_Marojejy	M	13	25.02	26.7
KPARA_00258	sp3_Marojejy	M	14	23.88	25.92
KPARA_00258	sp3_Marojejy	M	15	23.35	25.78
KPARA_00258	sp3_Marojejy	M	16	23.19	25.96
KPARA_00258	sp3_Marojejy	M	17	23.16	26.21
KPARA_00258	sp3_Marojejy	M	18	23.23	26.51
KPARA_00258	sp3_Marojejy	M	19	23.9	27.65
KPARA_00267	sp3_Marojejy	M	1	28.58	28.89
KPARA_00267	sp3_Marojejy	M	2	23.16	27.25
KPARA_00267	sp3_Marojejy	M	3	22.67	26.33
KPARA_00267	sp3_Marojejy	M	4	22.55	25.69
KPARA_00267	sp3_Marojejy	M	5	22.82	25.03
KPARA_00267	sp3_Marojejy	M	6	23.68	24.85
KPARA_00267	sp3_Marojejy	M	7	24.58	25.16
KPARA_00267	sp3_Marojejy	M	8	25.72	25.93
KPARA_00267	sp3_Marojejy	M	9	26.77	26.88
KPARA_00267	sp3_Marojejy	M	10	27.82	27.99
KPARA_00267	sp3_Marojejy	M	11	27.72	28.07
KPARA_00267	sp3_Marojejy	M	12	26.65	27.01
KPARA_00267	sp3_Marojejy	M	13	25.58	26.13
KPARA_00267	sp3_Marojejy	M	14	24.46	25.42
KPARA_00267	sp3_Marojejy	M	15	23.67	25.26
KPARA_00267	sp3_Marojejy	M	16	23.51	25.49
KPARA_00267	sp3_Marojejy	M	17	23.52	25.77
KPARA_00267	sp3_Marojejy	M	18	23.59	26.06
KPARA_00267	sp3_Marojejy	M	19	24.35	27.18
KPARA_00236	sp3_Vakona	M	1	28.09	29.69
KPARA_00236	sp3_Vakona	M	2	22.8	28.72
KPARA_00236	sp3_Vakona	M	3	22.51	27.76
KPARA_00236	sp3_Vakona	M	4	22.55	26.96
KPARA_00236	sp3_Vakona	M	5	22.94	26.3
KPARA_00236	sp3_Vakona	M	6	23.68	26.09
KPARA_00236	sp3_Vakona	M	7	24.41	26.26
KPARA_00236	sp3_Vakona	M	8	25.81	26.91
KPARA_00236	sp3_Vakona	M	9	26.84	27.72
KPARA_00236	sp3_Vakona	M	10	27.67	28.91
KPARA_00236	sp3_Vakona	M	11	27.55	28.96
KPARA_00236	sp3_Vakona	M	12	26.75	27.83
KPARA_00236	sp3_Vakona	M	13	25.73	27.05
KPARA_00236	sp3_Vakona	M	14	24.37	26.45
KPARA_00236	sp3_Vakona	M	15	23.74	26.45
KPARA_00236	sp3_Vakona	M	16	23.51	26.74
KPARA_00236	sp3_Vakona	M	17	23.46	27.03
KPARA_00236	sp3_Vakona	M	18	23.51	27.37
KPARA_00236	sp3_Vakona	M	19	23.88	28.01
KPARA_00237	sp3_Vakona	M	1	26.94	28.86
KPARA_00237	sp3_Vakona	M	2	21.58	27.8
KPARA_00237	sp3_Vakona	M	3	21.16	26.9
KPARA_00237	sp3_Vakona	M	4	21.16	26.13
KPARA_00237	sp3_Vakona	M	5	21.52	25.56
KPARA_00237	sp3_Vakona	M	6	22.3	25.32
KPARA_00237	sp3_Vakona	M	7	23.02	25.42
KPARA_00237	sp3_Vakona	M	8	24.42	26.06
KPARA_00237	sp3_Vakona	M	9	25.53	26.95
KPARA_00237	sp3_Vakona	M	10	26.42	28.01
KPARA_00237	sp3_Vakona	M	11	26.33	28.09
KPARA_00237	sp3_Vakona	M	12	25.41	27.06
KPARA_00237	sp3_Vakona	M	13	24.34	26.23
KPARA_00237	sp3_Vakona	M	14	22.97	25.66
KPARA_00237	sp3_Vakona	M	15	22.35	25.72
KPARA_00237	sp3_Vakona	M	16	22.2	26.01
KPARA_00237	sp3_Vakona	M	17	22.22	26.31
KPARA_00237	sp3_Vakona	M	18	22.3	26.63
KPARA_00237	sp3_Vakona	M	19	22.88	27.47
KPARA_00238	sp3_Vakona	M	1	27.74	30.24
KPARA_00238	sp3_Vakona	M	2	22.43	28.71
KPARA_00238	sp3_Vakona	M	3	22.09	27.66
KPARA_00238	sp3_Vakona	M	4	22.18	26.79
KPARA_00238	sp3_Vakona	M	5	22.77	26.09
KPARA_00238	sp3_Vakona	M	6	23.46	26.03
KPARA_00238	sp3_Vakona	M	7	24.09	26.24
KPARA_00238	sp3_Vakona	M	8	25.53	27.11
KPARA_00238	sp3_Vakona	M	9	26.57	28.21
KPARA_00238	sp3_Vakona	M	10	27.38	29.45
KPARA_00238	sp3_Vakona	M	11	27.28	29.5
KPARA_00238	sp3_Vakona	M	12	26.45	28.3
KPARA_00238	sp3_Vakona	M	13	25.43	27.25
KPARA_00238	sp3_Vakona	M	14	24.02	26.46
KPARA_00238	sp3_Vakona	M	15	23.44	26.42
KPARA_00238	sp3_Vakona	M	16	23.21	26.62
KPARA_00238	sp3_Vakona	M	17	23.14	27
KPARA_00238	sp3_Vakona	M	18	23.16	27.41
KPARA_00238	sp3_Vakona	M	19	23.45	28.25
KPARA_00239	sp3_Vakona	M	1	28.59	28.47
KPARA_00239	sp3_Vakona	M	2	22.53	27.42
KPARA_00239	sp3_Vakona	M	3	22.11	26.67
KPARA_00239	sp3_Vakona	M	4	22.03	25.83
KPARA_00239	sp3_Vakona	M	5	22.48	25.02
KPARA_00239	sp3_Vakona	M	6	23.31	24.75
KPARA_00239	sp3_Vakona	M	7	24	24.88
KPARA_00239	sp3_Vakona	M	8	25.53	25.52
KPARA_00239	sp3_Vakona	M	9	26.84	26.49
KPARA_00239	sp3_Vakona	M	10	27.9	27.65
KPARA_00239	sp3_Vakona	M	11	27.8	27.75
KPARA_00239	sp3_Vakona	M	12	26.72	26.62
KPARA_00239	sp3_Vakona	M	13	25.44	25.7
KPARA_00239	sp3_Vakona	M	14	23.96	25.11
KPARA_00239	sp3_Vakona	M	15	23.37	25.19
KPARA_00239	sp3_Vakona	M	16	23.23	25.49
KPARA_00239	sp3_Vakona	M	17	23.24	25.84
KPARA_00239	sp3_Vakona	M	18	23.36	26.15
KPARA_00239	sp3_Vakona	M	19	23.91	26.92
KPARA_00240	sp3_Vakona	M	1	29.02	29.26
KPARA_00240	sp3_Vakona	M	2	23.43	28.25
KPARA_00240	sp3_Vakona	M	3	22.94	27.37
KPARA_00240	sp3_Vakona	M	4	22.75	26.74
KPARA_00240	sp3_Vakona	M	5	23.02	25.85
KPARA_00240	sp3_Vakona	M	6	23.91	25.57
KPARA_00240	sp3_Vakona	M	7	24.65	25.72
KPARA_00240	sp3_Vakona	M	8	26.05	26.37
KPARA_00240	sp3_Vakona	M	9	27.37	27.27
KPARA_00240	sp3_Vakona	M	10	28.38	28.39
KPARA_00240	sp3_Vakona	M	11	28.29	28.45
KPARA_00240	sp3_Vakona	M	12	27.28	27.37
KPARA_00240	sp3_Vakona	M	13	25.99	26.52
KPARA_00240	sp3_Vakona	M	14	24.59	25.97
KPARA_00240	sp3_Vakona	M	15	23.94	25.95
KPARA_00240	sp3_Vakona	M	16	23.81	26.26
KPARA_00240	sp3_Vakona	M	17	23.84	26.58
KPARA_00240	sp3_Vakona	M	18	24.03	26.91
KPARA_00240	sp3_Vakona	M	19	24.72	27.7
MT_207084	sp3_Vakona	M	1	30.46	28.68
MT_207084	sp3_Vakona	M	2	25.01	27.09
MT_207084	sp3_Vakona	M	3	24.73	26.09
MT_207084	sp3_Vakona	M	4	24.81	25.31
MT_207084	sp3_Vakona	M	5	25.47	24.56
MT_207084	sp3_Vakona	M	6	26.23	24.51
MT_207084	sp3_Vakona	M	7	26.95	24.83
MT_207084	sp3_Vakona	M	8	27.97	25.52
MT_207084	sp3_Vakona	M	9	29.1	26.55
MT_207084	sp3_Vakona	M	10	30.02	27.74
MT_207084	sp3_Vakona	M	11	29.94	27.8
MT_207084	sp3_Vakona	M	12	29.01	26.66
MT_207084	sp3_Vakona	M	13	27.88	25.69
MT_207084	sp3_Vakona	M	14	26.87	25.05
MT_207084	sp3_Vakona	M	15	26.3	24.84
MT_207084	sp3_Vakona	M	16	25.95	25.1
MT_207084	sp3_Vakona	M	17	25.78	25.48
MT_207084	sp3_Vakona	M	18	25.85	25.99
MT_207084	sp3_Vakona	M	19	26.33	26.74
