# Supplementary material for: Discovering unknown Madagascar biodiversity: integrative taxonomy of raft spiders (Pisauridae: Dolomedes)
Source: PeerJ. 2024 Feb 27;12:e16781. doi: 10.7717/peerj.16781 (PMC10906265; doi:10.7717/peerj.16781)
Supplement: Supplemental Information 12 — The raw measurements, landmark coordinates, and the R code for morphological analyses. An aligned COI matrix is also included. [file peerj-12-16781-s012.zip › Palp_Ventral_F.csv]

Voucher	Species	Sex	NO	X	Y
KPARA_00185	kalanoro	M	1	25.82	26.23
KPARA_00185	kalanoro	M	2	27.09	26.42
KPARA_00185	kalanoro	M	3	27.77	25.58
KPARA_00185	kalanoro	M	4	27.91	24.87
KPARA_00185	kalanoro	M	5	29.77	24.68
KPARA_00185	kalanoro	M	6	30.64	25.78
KPARA_00185	kalanoro	M	7	31.3	27.09
KPARA_00185	kalanoro	M	8	30.88	25.61
KPARA_00185	kalanoro	M	9	29.85	23.9
KPARA_00185	kalanoro	M	10	30.93	25.17
KPARA_00185	kalanoro	M	11	28.6	22.66
KPARA_00185	kalanoro	M	12	25.91	21.84
KPARA_00185	kalanoro	M	13	25.76	26.88
KPARA_00185	kalanoro	M	14	26.06	27.07
KPARA_00201	kalanoro	M	1	26.03	26.73
KPARA_00201	kalanoro	M	2	26.65	27.1
KPARA_00201	kalanoro	M	3	27.87	25.98
KPARA_00201	kalanoro	M	4	28.19	25.12
KPARA_00201	kalanoro	M	5	30.28	25.01
KPARA_00201	kalanoro	M	6	31.09	25.99
KPARA_00201	kalanoro	M	7	31.99	27.06
KPARA_00201	kalanoro	M	8	31.34	25.8
KPARA_00201	kalanoro	M	9	30.51	24.27
KPARA_00201	kalanoro	M	10	31.66	25.62
KPARA_00201	kalanoro	M	11	29.02	22.76
KPARA_00201	kalanoro	M	12	25.62	21.41
KPARA_00201	kalanoro	M	13	25.98	26.98
KPARA_00201	kalanoro	M	14	26.72	27.74
KPARA_00207	kalanoro	M	1	25.81	25.47
KPARA_00207	kalanoro	M	2	26.42	25.64
KPARA_00207	kalanoro	M	3	27.12	24.89
KPARA_00207	kalanoro	M	4	27.64	23.7
KPARA_00207	kalanoro	M	5	30	23.55
KPARA_00207	kalanoro	M	6	30.64	24.7
KPARA_00207	kalanoro	M	7	31.16	25.84
KPARA_00207	kalanoro	M	8	30.89	24.62
KPARA_00207	kalanoro	M	9	30.38	23.13
KPARA_00207	kalanoro	M	10	31.16	24.65
KPARA_00207	kalanoro	M	11	28.69	20.75
KPARA_00207	kalanoro	M	12	25.95	19.87
KPARA_00207	kalanoro	M	13	25.8	25.86
KPARA_00207	kalanoro	M	14	26.53	26.22
KPARA_00228	kalanoro	M	1	25.53	25.49
KPARA_00228	kalanoro	M	2	26.01	25.71
KPARA_00228	kalanoro	M	3	26.95	24.76
KPARA_00228	kalanoro	M	4	27.07	23.88
KPARA_00228	kalanoro	M	5	29.01	23.46
KPARA_00228	kalanoro	M	6	30.04	24.76
KPARA_00228	kalanoro	M	7	30.85	26.08
KPARA_00228	kalanoro	M	8	30.31	24.59
KPARA_00228	kalanoro	M	9	28.98	22.28
KPARA_00228	kalanoro	M	10	30.98	25.04
KPARA_00228	kalanoro	M	11	27.66	20.67
KPARA_00228	kalanoro	M	12	24.76	20.42
KPARA_00228	kalanoro	M	13	25.41	26.04
KPARA_00228	kalanoro	M	14	25.91	26.42
KPARA_00231	kalanoro	M	1	29.26	27.4
KPARA_00231	kalanoro	M	2	30.14	27.58
KPARA_00231	kalanoro	M	3	30.91	26.85
KPARA_00231	kalanoro	M	4	31.29	25.97
KPARA_00231	kalanoro	M	5	32.36	25.72
KPARA_00231	kalanoro	M	6	33.48	26.8
KPARA_00231	kalanoro	M	7	34.55	27.98
KPARA_00231	kalanoro	M	8	33.79	26.57
KPARA_00231	kalanoro	M	9	32.76	25.1
KPARA_00231	kalanoro	M	10	34.45	26.83
KPARA_00231	kalanoro	M	11	31.43	23.71
KPARA_00231	kalanoro	M	12	28.66	22.85
KPARA_00231	kalanoro	M	13	29.22	27.51
KPARA_00231	kalanoro	M	14	30.33	28.08
KPARA_00248	kalanorosp2	M	1	26.51	28
KPARA_00248	kalanorosp2	M	2	26.9	28.1
KPARA_00248	kalanorosp2	M	3	27.5	27.65
KPARA_00248	kalanorosp2	M	4	27.51	27.31
KPARA_00248	kalanorosp2	M	5	29.01	27.15
KPARA_00248	kalanorosp2	M	6	29.61	28
KPARA_00248	kalanorosp2	M	7	30.22	28.95
KPARA_00248	kalanorosp2	M	8	29.91	27.86
KPARA_00248	kalanorosp2	M	9	29.29	26.61
KPARA_00248	kalanorosp2	M	10	30.47	27.98
KPARA_00248	kalanorosp2	M	11	28.39	25.28
KPARA_00248	kalanorosp2	M	12	25.98	24.31
KPARA_00248	kalanorosp2	M	13	26.48	28.12
KPARA_00248	kalanorosp2	M	14	26.9	28.65
KPARA_00249	kalanorosp2	M	1	27.09	25.6
KPARA_00249	kalanorosp2	M	2	27.49	25.84
KPARA_00249	kalanorosp2	M	3	28.01	25.53
KPARA_00249	kalanorosp2	M	4	27.95	25.02
KPARA_00249	kalanorosp2	M	5	30.08	24.85
KPARA_00249	kalanorosp2	M	6	30.46	25.64
KPARA_00249	kalanorosp2	M	7	30.9	26.46
KPARA_00249	kalanorosp2	M	8	30.77	25.51
KPARA_00249	kalanorosp2	M	9	30.19	24.15
KPARA_00249	kalanorosp2	M	10	31.1	25.4
KPARA_00249	kalanorosp2	M	11	29.33	22.94
KPARA_00249	kalanorosp2	M	12	26.38	21.91
KPARA_00249	kalanorosp2	M	13	27.03	25.8
KPARA_00249	kalanorosp2	M	14	27.63	26.48
KPARA_00130	sp2	M	1	25.21	21.58
KPARA_00130	sp2	M	2	25.42	21.53
KPARA_00130	sp2	M	3	25.56	21.39
KPARA_00130	sp2	M	4	25.6	20.63
KPARA_00130	sp2	M	5	27.91	20.46
KPARA_00130	sp2	M	6	28.36	21.14
KPARA_00130	sp2	M	7	28.83	21.81
KPARA_00130	sp2	M	8	28.65	21.01
KPARA_00130	sp2	M	9	28.04	19.89
KPARA_00130	sp2	M	10	28.94	20.92
KPARA_00130	sp2	M	11	25.94	17.51
KPARA_00130	sp2	M	12	23.85	17.38
KPARA_00130	sp2	M	13	25.19	21.79
KPARA_00130	sp2	M	14	25.41	21.93
KPARA_00166	sp2	M	1	28.33	20.95
KPARA_00166	sp2	M	2	28.49	21.03
KPARA_00166	sp2	M	3	28.86	20.77
KPARA_00166	sp2	M	4	28.99	20
KPARA_00166	sp2	M	5	31.09	19.49
KPARA_00166	sp2	M	6	31.63	20.59
KPARA_00166	sp2	M	7	31.9	21.85
KPARA_00166	sp2	M	8	31.9	20.54
KPARA_00166	sp2	M	9	30.99	18.83
KPARA_00166	sp2	M	10	32.08	20.09
KPARA_00166	sp2	M	11	29.87	17.26
KPARA_00166	sp2	M	12	27.1	16.74
KPARA_00166	sp2	M	13	28.26	21.09
KPARA_00166	sp2	M	14	28.66	21.49
KPARA_00227	sp2	M	1	25.06	21.06
KPARA_00227	sp2	M	2	25.16	21.08
KPARA_00227	sp2	M	3	25.31	20.91
KPARA_00227	sp2	M	4	25.41	20.51
KPARA_00227	sp2	M	5	27.1	19.71
KPARA_00227	sp2	M	6	27.89	20.65
KPARA_00227	sp2	M	7	28.67	21.56
KPARA_00227	sp2	M	8	28.09	20.51
KPARA_00227	sp2	M	9	26.52	18.47
KPARA_00227	sp2	M	10	28.56	20.1
KPARA_00227	sp2	M	11	25.54	17.67
KPARA_00227	sp2	M	12	23.32	17.55
KPARA_00227	sp2	M	13	25.04	21.13
KPARA_00227	sp2	M	14	25.91	21.68
KPARA_00232	sp2	M	1	25.76	21.76
KPARA_00232	sp2	M	2	25.93	21.79
KPARA_00232	sp2	M	3	26.07	21.67
KPARA_00232	sp2	M	4	25.92	21.26
KPARA_00232	sp2	M	5	27.85	20.81
KPARA_00232	sp2	M	6	28.44	21.59
KPARA_00232	sp2	M	7	29.16	22.3
KPARA_00232	sp2	M	8	28.66	21.45
KPARA_00232	sp2	M	9	26.94	19.2
KPARA_00232	sp2	M	10	28.94	20.98
KPARA_00232	sp2	M	11	26.22	18.74
KPARA_00232	sp2	M	12	24.5	18.32
KPARA_00232	sp2	M	13	25.74	21.85
KPARA_00232	sp2	M	14	26.46	22.46
KPARA_00234	sp2	M	1	27.27	22.22
KPARA_00234	sp2	M	2	27.37	22.23
KPARA_00234	sp2	M	3	27.52	22.1
KPARA_00234	sp2	M	4	27.63	21.62
KPARA_00234	sp2	M	5	29.69	21.07
KPARA_00234	sp2	M	6	30.29	21.75
KPARA_00234	sp2	M	7	30.84	22.54
KPARA_00234	sp2	M	8	30.63	21.63
KPARA_00234	sp2	M	9	29.56	20.11
KPARA_00234	sp2	M	10	30.94	21.63
KPARA_00234	sp2	M	11	28.15	18.72
KPARA_00234	sp2	M	12	26.09	18.52
KPARA_00234	sp2	M	13	27.21	22.36
KPARA_00234	sp2	M	14	27.43	22.74
KPARA_00235	sp2	M	1	25.11	21.78
KPARA_00235	sp2	M	2	25.34	21.76
KPARA_00235	sp2	M	3	25.47	21.62
KPARA_00235	sp2	M	4	25.57	21.12
KPARA_00235	sp2	M	5	27.41	20.4
KPARA_00235	sp2	M	6	28.23	21.35
KPARA_00235	sp2	M	7	28.94	22.2
KPARA_00235	sp2	M	8	28.53	21.16
KPARA_00235	sp2	M	9	27.07	19.4
KPARA_00235	sp2	M	10	28.67	20.94
KPARA_00235	sp2	M	11	25.88	18.38
KPARA_00235	sp2	M	12	23.47	18.34
KPARA_00235	sp2	M	13	24.92	22.05
KPARA_00235	sp2	M	14	25.65	22.56
KPARA_00247	sp2	M	1	24.04	22.89
KPARA_00247	sp2	M	2	24.27	22.89
KPARA_00247	sp2	M	3	24.42	22.74
KPARA_00247	sp2	M	4	24.58	22.28
KPARA_00247	sp2	M	5	26.66	21.76
KPARA_00247	sp2	M	6	27.24	22.51
KPARA_00247	sp2	M	7	27.76	23.42
KPARA_00247	sp2	M	8	27.5	22.39
KPARA_00247	sp2	M	9	26.32	20.85
KPARA_00247	sp2	M	10	27.69	22.16
KPARA_00247	sp2	M	11	25.6	20.08
KPARA_00247	sp2	M	12	23.09	19.49
KPARA_00247	sp2	M	13	24.05	23.08
KPARA_00247	sp2	M	14	24.73	23.38
KPARA_00258	sp3_Marojejy	M	1	25.14	29.41
KPARA_00258	sp3_Marojejy	M	2	25.24	29.32
KPARA_00258	sp3_Marojejy	M	3	25.34	29.26
KPARA_00258	sp3_Marojejy	M	4	25.42	29.19
KPARA_00258	sp3_Marojejy	M	5	26.53	28.52
KPARA_00258	sp3_Marojejy	M	6	27.31	29.17
KPARA_00258	sp3_Marojejy	M	7	27.88	29.75
KPARA_00258	sp3_Marojejy	M	8	27.57	29.02
KPARA_00258	sp3_Marojejy	M	9	27.01	28.29
KPARA_00258	sp3_Marojejy	M	10	27.78	28.93
KPARA_00258	sp3_Marojejy	M	11	25.85	27.6
KPARA_00258	sp3_Marojejy	M	12	24.42	27.2
KPARA_00258	sp3_Marojejy	M	13	25.13	29.52
KPARA_00258	sp3_Marojejy	M	14	25.68	29.84
KPARA_00267	sp3_Marojejy	M	1	25.61	28.8
KPARA_00267	sp3_Marojejy	M	2	25.66	28.77
KPARA_00267	sp3_Marojejy	M	3	25.72	28.63
KPARA_00267	sp3_Marojejy	M	4	25.8	28.48
KPARA_00267	sp3_Marojejy	M	5	27.23	27.84
KPARA_00267	sp3_Marojejy	M	6	27.85	28.45
KPARA_00267	sp3_Marojejy	M	7	28.58	28.89
KPARA_00267	sp3_Marojejy	M	8	28.06	28.29
KPARA_00267	sp3_Marojejy	M	9	27.44	27.55
KPARA_00267	sp3_Marojejy	M	10	28.19	28.15
KPARA_00267	sp3_Marojejy	M	11	26.17	26.72
KPARA_00267	sp3_Marojejy	M	12	25.15	26.51
KPARA_00267	sp3_Marojejy	M	13	25.61	28.89
KPARA_00267	sp3_Marojejy	M	14	25.9	29.27
KPARA_00236	sp3_Vakona	M	1	25.63	29.65
KPARA_00236	sp3_Vakona	M	2	25.71	29.63
KPARA_00236	sp3_Vakona	M	3	25.81	29.56
KPARA_00236	sp3_Vakona	M	4	25.96	29.35
KPARA_00236	sp3_Vakona	M	5	27	28.76
KPARA_00236	sp3_Vakona	M	6	27.6	29.24
KPARA_00236	sp3_Vakona	M	7	28.09	29.69
KPARA_00236	sp3_Vakona	M	8	27.82	29.1
KPARA_00236	sp3_Vakona	M	9	27.61	28.78
KPARA_00236	sp3_Vakona	M	10	28.05	29.17
KPARA_00236	sp3_Vakona	M	11	26.25	27.5
KPARA_00236	sp3_Vakona	M	12	24.97	27.49
KPARA_00236	sp3_Vakona	M	13	25.62	29.73
KPARA_00236	sp3_Vakona	M	14	25.97	29.92
KPARA_00237	sp3_Vakona	M	1	24.55	28.82
KPARA_00237	sp3_Vakona	M	2	24.62	28.81
KPARA_00237	sp3_Vakona	M	3	24.7	28.73
KPARA_00237	sp3_Vakona	M	4	24.73	28.58
KPARA_00237	sp3_Vakona	M	5	25.85	27.92
KPARA_00237	sp3_Vakona	M	6	26.44	28.39
KPARA_00237	sp3_Vakona	M	7	26.94	28.86
KPARA_00237	sp3_Vakona	M	8	26.58	28.25
KPARA_00237	sp3_Vakona	M	9	26.32	27.88
KPARA_00237	sp3_Vakona	M	10	26.84	28.33
KPARA_00237	sp3_Vakona	M	11	25.26	27.12
KPARA_00237	sp3_Vakona	M	12	23.73	26.95
KPARA_00237	sp3_Vakona	M	13	24.65	28.88
KPARA_00237	sp3_Vakona	M	14	24.99	29.13
KPARA_00238	sp3_Vakona	M	1	25.33	30.12
KPARA_00238	sp3_Vakona	M	2	25.43	30.09
KPARA_00238	sp3_Vakona	M	3	25.5	29.95
KPARA_00238	sp3_Vakona	M	4	25.37	29.78
KPARA_00238	sp3_Vakona	M	5	26.72	28.99
KPARA_00238	sp3_Vakona	M	6	27.27	29.65
KPARA_00238	sp3_Vakona	M	7	27.74	30.24
KPARA_00238	sp3_Vakona	M	8	27.45	29.57
KPARA_00238	sp3_Vakona	M	9	27.2	29.12
KPARA_00238	sp3_Vakona	M	10	27.72	29.69
KPARA_00238	sp3_Vakona	M	11	25.49	27.47
KPARA_00238	sp3_Vakona	M	12	24.54	27.6
KPARA_00238	sp3_Vakona	M	13	25.41	30.25
KPARA_00238	sp3_Vakona	M	14	25.78	30.6
KPARA_00239	sp3_Vakona	M	1	25.93	28.38
KPARA_00239	sp3_Vakona	M	2	25.98	28.36
KPARA_00239	sp3_Vakona	M	3	26.04	28.28
KPARA_00239	sp3_Vakona	M	4	26.04	28.22
KPARA_00239	sp3_Vakona	M	5	27.22	27.49
KPARA_00239	sp3_Vakona	M	6	27.9	28.04
KPARA_00239	sp3_Vakona	M	7	28.59	28.47
KPARA_00239	sp3_Vakona	M	8	28.05	27.85
KPARA_00239	sp3_Vakona	M	9	27.76	27.43
KPARA_00239	sp3_Vakona	M	10	28.4	27.89
KPARA_00239	sp3_Vakona	M	11	26.37	26.52
KPARA_00239	sp3_Vakona	M	12	24.9	26.38
KPARA_00239	sp3_Vakona	M	13	26	28.44
KPARA_00239	sp3_Vakona	M	14	26.28	28.7
KPARA_00240	sp3_Vakona	M	1	26.34	29.23
KPARA_00240	sp3_Vakona	M	2	26.37	29.21
KPARA_00240	sp3_Vakona	M	3	26.39	29.17
KPARA_00240	sp3_Vakona	M	4	26.39	29.1
KPARA_00240	sp3_Vakona	M	5	27.61	28.24
KPARA_00240	sp3_Vakona	M	6	28.37	28.86
KPARA_00240	sp3_Vakona	M	7	29.1	29.33
KPARA_00240	sp3_Vakona	M	8	28.6	28.67
KPARA_00240	sp3_Vakona	M	9	28.22	28.17
KPARA_00240	sp3_Vakona	M	10	28.92	28.7
KPARA_00240	sp3_Vakona	M	11	26.96	27.25
KPARA_00240	sp3_Vakona	M	12	25.35	27.21
KPARA_00240	sp3_Vakona	M	13	26.43	29.3
KPARA_00240	sp3_Vakona	M	14	26.76	29.59
MT_207084	sp3_Vakona	M	1	27.72	28.42
MT_207084	sp3_Vakona	M	2	27.79	28.42
MT_207084	sp3_Vakona	M	3	27.83	28.38
MT_207084	sp3_Vakona	M	4	27.88	28.3
MT_207084	sp3_Vakona	M	5	29.38	27.62
MT_207084	sp3_Vakona	M	6	29.95	28.09
MT_207084	sp3_Vakona	M	7	30.46	28.68
MT_207084	sp3_Vakona	M	8	30.22	27.97
MT_207084	sp3_Vakona	M	9	29.75	27.37
MT_207084	sp3_Vakona	M	10	30.4	28.05
MT_207084	sp3_Vakona	M	11	28.42	26.38
MT_207084	sp3_Vakona	M	12	27.22	26.27
MT_207084	sp3_Vakona	M	13	28.16	28.78
MT_207084	sp3_Vakona	M	14	28.4	29.05
