# Supplementary material for: Discovering unknown Madagascar biodiversity: integrative taxonomy of raft spiders (Pisauridae: Dolomedes)
Source: PeerJ. 2024 Feb 27;12:e16781. doi: 10.7717/peerj.16781 (PMC10906265; doi:10.7717/peerj.16781)
Supplement: Supplemental Information 12 — The raw measurements, landmark coordinates, and the R code for morphological analyses. An aligned COI matrix is also included. [file peerj-12-16781-s012.zip › Palp_Ventral_MA.csv]

Voucher	Species	Sex	NO	X	Y
KPARA_00185	kalanoro	M	1	25.47	33.84
KPARA_00185	kalanoro	M	2	25	32.64
KPARA_00185	kalanoro	M	3	25.02	31.97
KPARA_00185	kalanoro	M	4	24.09	30.95
KPARA_00185	kalanoro	M	5	22.84	30.21
KPARA_00185	kalanoro	M	6	21.72	28.73
KPARA_00185	kalanoro	M	7	21.91	25.27
KPARA_00185	kalanoro	M	8	23.89	23.62
KPARA_00185	kalanoro	M	9	27.59	22.91
KPARA_00185	kalanoro	M	10	26.15	22.28
KPARA_00185	kalanoro	M	11	24.1	25.89
KPARA_00185	kalanoro	M	12	24.3	26.87
KPARA_00185	kalanoro	M	13	25.55	28.52
KPARA_00185	kalanoro	M	14	25.95	29.81
KPARA_00185	kalanoro	M	15	26.38	31.23
KPARA_00185	kalanoro	M	16	26.88	32.16
KPARA_00185	kalanoro	M	17	26.83	32.56
KPARA_00185	kalanoro	M	18	26.28	34.12
KPARA_00201	kalanoro	M	1	25.27	35.1
KPARA_00201	kalanoro	M	2	24.65	33.85
KPARA_00201	kalanoro	M	3	24.87	32.77
KPARA_00201	kalanoro	M	4	23.97	31.64
KPARA_00201	kalanoro	M	5	22.03	30.77
KPARA_00201	kalanoro	M	6	20.94	28.86
KPARA_00201	kalanoro	M	7	20.76	25.34
KPARA_00201	kalanoro	M	8	22.81	23.55
KPARA_00201	kalanoro	M	9	27.31	22.58
KPARA_00201	kalanoro	M	10	25.37	21.94
KPARA_00201	kalanoro	M	11	23.8	26.03
KPARA_00201	kalanoro	M	12	24.08	27.12
KPARA_00201	kalanoro	M	13	25.48	28.6
KPARA_00201	kalanoro	M	14	25.72	29.78
KPARA_00201	kalanoro	M	15	26.5	32.3
KPARA_00201	kalanoro	M	16	26.79	32.73
KPARA_00201	kalanoro	M	17	26.67	33.27
KPARA_00201	kalanoro	M	18	25.95	35.16
KPARA_00207	kalanoro	M	1	25.13	33.2
KPARA_00207	kalanoro	M	2	24.49	31.76
KPARA_00207	kalanoro	M	3	24.66	30.92
KPARA_00207	kalanoro	M	4	24.1	29.87
KPARA_00207	kalanoro	M	5	22.46	29.23
KPARA_00207	kalanoro	M	6	20.94	27.65
KPARA_00207	kalanoro	M	7	21.11	23.48
KPARA_00207	kalanoro	M	8	23.16	21.76
KPARA_00207	kalanoro	M	9	26.99	20.87
KPARA_00207	kalanoro	M	10	25.55	20.47
KPARA_00207	kalanoro	M	11	23.8	24.73
KPARA_00207	kalanoro	M	12	23.96	25.83
KPARA_00207	kalanoro	M	13	25.5	27.23
KPARA_00207	kalanoro	M	14	26.07	28.53
KPARA_00207	kalanoro	M	15	26.41	30.42
KPARA_00207	kalanoro	M	16	26.72	31.09
KPARA_00207	kalanoro	M	17	26.63	31.55
KPARA_00207	kalanoro	M	18	25.89	33.36
KPARA_00228	kalanoro	M	1	24.52	33.24
KPARA_00228	kalanoro	M	2	24.01	32.28
KPARA_00228	kalanoro	M	3	24.12	31.37
KPARA_00228	kalanoro	M	4	23.4	30.18
KPARA_00228	kalanoro	M	5	21.9	29.36
KPARA_00228	kalanoro	M	6	20.34	27.84
KPARA_00228	kalanoro	M	7	20.29	23.84
KPARA_00228	kalanoro	M	8	22.41	21.94
KPARA_00228	kalanoro	M	9	26.02	21.15
KPARA_00228	kalanoro	M	10	24.71	20.91
KPARA_00228	kalanoro	M	11	22.99	24.76
KPARA_00228	kalanoro	M	12	23.16	25.76
KPARA_00228	kalanoro	M	13	24.88	27.46
KPARA_00228	kalanoro	M	14	25.4	28.87
KPARA_00228	kalanoro	M	15	26.03	30.87
KPARA_00228	kalanoro	M	16	26.35	31.39
KPARA_00228	kalanoro	M	17	26.23	31.94
KPARA_00228	kalanoro	M	18	25.19	33.49
KPARA_00231	kalanoro	M	1	28.53	34.91
KPARA_00231	kalanoro	M	2	27.97	33.82
KPARA_00231	kalanoro	M	3	27.98	33.19
KPARA_00231	kalanoro	M	4	27.12	32.35
KPARA_00231	kalanoro	M	5	25.58	31.6
KPARA_00231	kalanoro	M	6	24.22	30.32
KPARA_00231	kalanoro	M	7	24.06	26.75
KPARA_00231	kalanoro	M	8	26.59	24.9
KPARA_00231	kalanoro	M	9	29.93	24.03
KPARA_00231	kalanoro	M	10	28.21	23.53
KPARA_00231	kalanoro	M	11	27.29	27.13
KPARA_00231	kalanoro	M	12	27.53	27.92
KPARA_00231	kalanoro	M	13	28.82	29.51
KPARA_00231	kalanoro	M	14	28.99	30.48
KPARA_00231	kalanoro	M	15	29.6	32.24
KPARA_00231	kalanoro	M	16	29.94	32.72
KPARA_00231	kalanoro	M	17	29.96	33.22
KPARA_00231	kalanoro	M	18	29.55	34.83
KPARA_00248	kalanorosp2	M	1	25.08	34.97
KPARA_00248	kalanorosp2	M	2	24.62	33.67
KPARA_00248	kalanorosp2	M	3	24.83	32.62
KPARA_00248	kalanorosp2	M	4	24.16	31.62
KPARA_00248	kalanorosp2	M	5	23.26	31.09
KPARA_00248	kalanorosp2	M	6	22.22	30.15
KPARA_00248	kalanorosp2	M	7	22.15	27.06
KPARA_00248	kalanorosp2	M	8	23.89	25.79
KPARA_00248	kalanorosp2	M	9	27.06	25.12
KPARA_00248	kalanorosp2	M	10	26.08	24.88
KPARA_00248	kalanorosp2	M	11	24.84	27.92
KPARA_00248	kalanorosp2	M	12	24.94	28.38
KPARA_00248	kalanorosp2	M	13	26.03	30.15
KPARA_00248	kalanorosp2	M	14	25.94	30.94
KPARA_00248	kalanorosp2	M	15	26.16	31.8
KPARA_00248	kalanorosp2	M	16	26.7	32.66
KPARA_00248	kalanorosp2	M	17	26.84	33.37
KPARA_00248	kalanorosp2	M	18	25.98	35.09
KPARA_00249	kalanorosp2	M	1	25.62	32.53
KPARA_00249	kalanorosp2	M	2	25.42	31.06
KPARA_00249	kalanorosp2	M	3	25.28	30.19
KPARA_00249	kalanorosp2	M	4	24.69	29.56
KPARA_00249	kalanorosp2	M	5	23.48	28.88
KPARA_00249	kalanorosp2	M	6	22.66	27.76
KPARA_00249	kalanorosp2	M	7	22.99	24.62
KPARA_00249	kalanorosp2	M	8	24.92	23.58
KPARA_00249	kalanorosp2	M	9	27.96	22.84
KPARA_00249	kalanorosp2	M	10	27.01	22.49
KPARA_00249	kalanorosp2	M	11	25.51	25.58
KPARA_00249	kalanorosp2	M	12	25.56	26.02
KPARA_00249	kalanorosp2	M	13	26.7	28.03
KPARA_00249	kalanorosp2	M	14	26.55	28.8
KPARA_00249	kalanorosp2	M	15	26.79	29.73
KPARA_00249	kalanorosp2	M	16	27.41	30.42
KPARA_00249	kalanorosp2	M	17	27.48	30.91
KPARA_00249	kalanorosp2	M	18	26.59	32.73
KPARA_00130	sp2	M	1	23.84	28.06
KPARA_00130	sp2	M	2	23.48	27.13
KPARA_00130	sp2	M	3	23.2	26.28
KPARA_00130	sp2	M	4	22.36	25.66
KPARA_00130	sp2	M	5	21.38	24.81
KPARA_00130	sp2	M	6	20.36	23.52
KPARA_00130	sp2	M	7	20.05	20.41
KPARA_00130	sp2	M	8	21.84	18.66
KPARA_00130	sp2	M	9	24.73	17.51
KPARA_00130	sp2	M	10	23.98	17.49
KPARA_00130	sp2	M	11	22.83	21.48
KPARA_00130	sp2	M	12	22.99	22.22
KPARA_00130	sp2	M	13	24.23	23.52
KPARA_00130	sp2	M	14	24.83	25.44
KPARA_00130	sp2	M	15	25.34	26.18
KPARA_00130	sp2	M	16	26.03	26.68
KPARA_00130	sp2	M	17	26.24	27.13
KPARA_00130	sp2	M	18	24.9	28.54
KPARA_00166	sp2	M	1	26.62	26.97
KPARA_00166	sp2	M	2	26.47	26.2
KPARA_00166	sp2	M	3	26.38	25.41
KPARA_00166	sp2	M	4	25.83	24.77
KPARA_00166	sp2	M	5	24.69	24.1
KPARA_00166	sp2	M	6	23.52	22.94
KPARA_00166	sp2	M	7	23.4	19.78
KPARA_00166	sp2	M	8	25.41	18.31
KPARA_00166	sp2	M	9	28.62	17.3
KPARA_00166	sp2	M	10	27.45	17.05
KPARA_00166	sp2	M	11	25.92	20.42
KPARA_00166	sp2	M	12	26.03	21.2
KPARA_00166	sp2	M	13	27.44	22.84
KPARA_00166	sp2	M	14	27.72	24.6
KPARA_00166	sp2	M	15	28.05	25.24
KPARA_00166	sp2	M	16	28.55	25.4
KPARA_00166	sp2	M	17	28.76	26.31
KPARA_00166	sp2	M	18	27.51	27.41
KPARA_00227	sp2	M	1	23.53	27.65
KPARA_00227	sp2	M	2	23.48	26.85
KPARA_00227	sp2	M	3	23.37	25.99
KPARA_00227	sp2	M	4	22.94	25.31
KPARA_00227	sp2	M	5	21.68	24.77
KPARA_00227	sp2	M	6	20.46	23.53
KPARA_00227	sp2	M	7	20.05	20.47
KPARA_00227	sp2	M	8	21.79	18.9
KPARA_00227	sp2	M	9	24.96	17.97
KPARA_00227	sp2	M	10	24.18	17.62
KPARA_00227	sp2	M	11	22.81	21.18
KPARA_00227	sp2	M	12	22.94	21.83
KPARA_00227	sp2	M	13	24	23.09
KPARA_00227	sp2	M	14	24.57	24.79
KPARA_00227	sp2	M	15	24.91	25.66
KPARA_00227	sp2	M	16	25.4	26.08
KPARA_00227	sp2	M	17	25.6	26.83
KPARA_00227	sp2	M	18	24.83	28.16
KPARA_00232	sp2	M	1	23.69	28.25
KPARA_00232	sp2	M	2	23.58	27.47
KPARA_00232	sp2	M	3	23.74	26.77
KPARA_00232	sp2	M	4	23.41	26.03
KPARA_00232	sp2	M	5	21.99	25.3
KPARA_00232	sp2	M	6	20.99	23.87
KPARA_00232	sp2	M	7	21.1	20.79
KPARA_00232	sp2	M	8	23.08	19.49
KPARA_00232	sp2	M	9	25.56	18.88
KPARA_00232	sp2	M	10	24.78	18.49
KPARA_00232	sp2	M	11	23.42	21.8
KPARA_00232	sp2	M	12	23.6	22.53
KPARA_00232	sp2	M	13	24.66	24.1
KPARA_00232	sp2	M	14	25.06	25.7
KPARA_00232	sp2	M	15	25.24	26.59
KPARA_00232	sp2	M	16	25.7	27.01
KPARA_00232	sp2	M	17	25.91	27.74
KPARA_00232	sp2	M	18	24.84	28.78
KPARA_00234	sp2	M	1	25.28	28.09
KPARA_00234	sp2	M	2	25.22	27.34
KPARA_00234	sp2	M	3	25.09	26.47
KPARA_00234	sp2	M	4	24.21	25.84
KPARA_00234	sp2	M	5	23.17	24.95
KPARA_00234	sp2	M	6	22.43	23.54
KPARA_00234	sp2	M	7	22.78	20.72
KPARA_00234	sp2	M	8	24.7	19.53
KPARA_00234	sp2	M	9	27.5	18.57
KPARA_00234	sp2	M	10	26.53	18.52
KPARA_00234	sp2	M	11	25.15	22.24
KPARA_00234	sp2	M	12	25.26	22.88
KPARA_00234	sp2	M	13	26.15	24.05
KPARA_00234	sp2	M	14	26.5	25.54
KPARA_00234	sp2	M	15	26.77	26.56
KPARA_00234	sp2	M	16	27.3	26.65
KPARA_00234	sp2	M	17	27.4	27.6
KPARA_00234	sp2	M	18	26.66	28.65
KPARA_00235	sp2	M	1	24.26	28.02
KPARA_00235	sp2	M	2	24.01	27.23
KPARA_00235	sp2	M	3	23.9	26.43
KPARA_00235	sp2	M	4	23.15	25.7
KPARA_00235	sp2	M	5	21.88	25.2
KPARA_00235	sp2	M	6	20.87	24.08
KPARA_00235	sp2	M	7	20.55	21.01
KPARA_00235	sp2	M	8	21.99	19.59
KPARA_00235	sp2	M	9	24.97	18.34
KPARA_00235	sp2	M	10	24.02	18.2
KPARA_00235	sp2	M	11	22.98	21.81
KPARA_00235	sp2	M	12	23.12	22.34
KPARA_00235	sp2	M	13	24.6	23.88
KPARA_00235	sp2	M	14	25.12	25.41
KPARA_00235	sp2	M	15	25.59	26.41
KPARA_00235	sp2	M	16	26.16	26.72
KPARA_00235	sp2	M	17	26.42	27.17
KPARA_00235	sp2	M	18	25.56	28.42
KPARA_00247	sp2	M	1	22.9	28.83
KPARA_00247	sp2	M	2	22.53	28.06
KPARA_00247	sp2	M	3	22.5	27.24
KPARA_00247	sp2	M	4	21.96	26.61
KPARA_00247	sp2	M	5	20.92	26.2
KPARA_00247	sp2	M	6	19.98	24.94
KPARA_00247	sp2	M	7	19.78	22.26
KPARA_00247	sp2	M	8	21.5	20.96
KPARA_00247	sp2	M	9	24.5	19.95
KPARA_00247	sp2	M	10	23.47	19.7
KPARA_00247	sp2	M	11	22.07	22.76
KPARA_00247	sp2	M	12	22.18	23.52
KPARA_00247	sp2	M	13	23.35	24.76
KPARA_00247	sp2	M	14	23.63	26.07
KPARA_00247	sp2	M	15	23.87	26.91
KPARA_00247	sp2	M	16	24.57	27.26
KPARA_00247	sp2	M	17	24.8	28.14
KPARA_00247	sp2	M	18	24.16	29.27
KPARA_00258	sp3_Marojejy	M	1	24.42	34.65
KPARA_00258	sp3_Marojejy	M	2	24.3	34.26
KPARA_00258	sp3_Marojejy	M	3	24.34	33.4
KPARA_00258	sp3_Marojejy	M	4	23.79	32.45
KPARA_00258	sp3_Marojejy	M	5	22.97	31.85
KPARA_00258	sp3_Marojejy	M	6	22.3	30.9
KPARA_00258	sp3_Marojejy	M	7	22.19	28.87
KPARA_00258	sp3_Marojejy	M	8	23.34	27.95
KPARA_00258	sp3_Marojejy	M	9	25.92	27.65
KPARA_00258	sp3_Marojejy	M	10	25.44	27.6
KPARA_00258	sp3_Marojejy	M	11	24.08	29.41
KPARA_00258	sp3_Marojejy	M	12	24.11	29.83
KPARA_00258	sp3_Marojejy	M	13	24.87	31.11
KPARA_00258	sp3_Marojejy	M	14	25	31.88
KPARA_00258	sp3_Marojejy	M	15	25.34	32.81
KPARA_00258	sp3_Marojejy	M	16	25.76	33.49
KPARA_00258	sp3_Marojejy	M	17	25.75	33.83
KPARA_00258	sp3_Marojejy	M	18	25.32	35.18
KPARA_00267	sp3_Marojejy	M	1	24.83	34.1
KPARA_00267	sp3_Marojejy	M	2	24.7	33.59
KPARA_00267	sp3_Marojejy	M	3	24.69	32.56
KPARA_00267	sp3_Marojejy	M	4	24.17	31.81
KPARA_00267	sp3_Marojejy	M	5	23.28	31.25
KPARA_00267	sp3_Marojejy	M	6	22.58	30.2
KPARA_00267	sp3_Marojejy	M	7	22.61	28.12
KPARA_00267	sp3_Marojejy	M	8	23.81	27.38
KPARA_00267	sp3_Marojejy	M	9	26.03	26.95
KPARA_00267	sp3_Marojejy	M	10	25.78	26.85
KPARA_00267	sp3_Marojejy	M	11	24.37	28.8
KPARA_00267	sp3_Marojejy	M	12	24.38	29.35
KPARA_00267	sp3_Marojejy	M	13	25.02	30.16
KPARA_00267	sp3_Marojejy	M	14	25.27	31.18
KPARA_00267	sp3_Marojejy	M	15	25.71	32.02
KPARA_00267	sp3_Marojejy	M	16	26.11	32.62
KPARA_00267	sp3_Marojejy	M	17	26.1	32.98
KPARA_00267	sp3_Marojejy	M	18	25.64	34.33
KPARA_00236	sp3_Vakona	M	1	25	34.39
KPARA_00236	sp3_Vakona	M	2	24.95	33.75
KPARA_00236	sp3_Vakona	M	3	24.99	33.14
KPARA_00236	sp3_Vakona	M	4	24.59	32.26
KPARA_00236	sp3_Vakona	M	5	23.7	31.88
KPARA_00236	sp3_Vakona	M	6	22.86	31.22
KPARA_00236	sp3_Vakona	M	7	22.43	29.25
KPARA_00236	sp3_Vakona	M	8	23.44	28.05
KPARA_00236	sp3_Vakona	M	9	25.87	27.37
KPARA_00236	sp3_Vakona	M	10	25.34	27.42
KPARA_00236	sp3_Vakona	M	11	24.32	29.75
KPARA_00236	sp3_Vakona	M	12	24.43	29.96
KPARA_00236	sp3_Vakona	M	13	25.22	30.53
KPARA_00236	sp3_Vakona	M	14	25.29	31.32
KPARA_00236	sp3_Vakona	M	15	25.65	32.18
KPARA_00236	sp3_Vakona	M	16	26.18	32.96
KPARA_00236	sp3_Vakona	M	17	26.28	33.58
KPARA_00236	sp3_Vakona	M	18	26.15	34.7
KPARA_00237	sp3_Vakona	M	1	24.4	33.6
KPARA_00237	sp3_Vakona	M	2	24.1	32.96
KPARA_00237	sp3_Vakona	M	3	24.18	32.4
KPARA_00237	sp3_Vakona	M	4	23.81	31.69
KPARA_00237	sp3_Vakona	M	5	23.02	31.33
KPARA_00237	sp3_Vakona	M	6	22.14	30.72
KPARA_00237	sp3_Vakona	M	7	21.91	28.68
KPARA_00237	sp3_Vakona	M	8	22.97	27.88
KPARA_00237	sp3_Vakona	M	9	25.16	27.23
KPARA_00237	sp3_Vakona	M	10	24.55	27.2
KPARA_00237	sp3_Vakona	M	11	23.46	29.24
KPARA_00237	sp3_Vakona	M	12	23.59	29.49
KPARA_00237	sp3_Vakona	M	13	24.38	30.2
KPARA_00237	sp3_Vakona	M	14	24.55	30.88
KPARA_00237	sp3_Vakona	M	15	24.91	31.49
KPARA_00237	sp3_Vakona	M	16	25.09	31.72
KPARA_00237	sp3_Vakona	M	17	25.42	32.61
KPARA_00237	sp3_Vakona	M	18	25.22	33.8
KPARA_00238	sp3_Vakona	M	1	24.21	35.25
KPARA_00238	sp3_Vakona	M	2	23.92	34.72
KPARA_00238	sp3_Vakona	M	3	24.05	33.73
KPARA_00238	sp3_Vakona	M	4	23.58	32.7
KPARA_00238	sp3_Vakona	M	5	22.7	32.23
KPARA_00238	sp3_Vakona	M	6	21.86	31.29
KPARA_00238	sp3_Vakona	M	7	21.88	29.31
KPARA_00238	sp3_Vakona	M	8	23.2	28.26
KPARA_00238	sp3_Vakona	M	9	25.58	27.83
KPARA_00238	sp3_Vakona	M	10	25.06	27.72
KPARA_00238	sp3_Vakona	M	11	23.88	30.04
KPARA_00238	sp3_Vakona	M	12	23.98	30.37
KPARA_00238	sp3_Vakona	M	13	24.59	31.16
KPARA_00238	sp3_Vakona	M	14	24.62	31.89
KPARA_00238	sp3_Vakona	M	15	25.01	33.39
KPARA_00238	sp3_Vakona	M	16	25.33	33.84
KPARA_00238	sp3_Vakona	M	17	25.53	34.48
KPARA_00238	sp3_Vakona	M	18	25.26	35.56
KPARA_00239	sp3_Vakona	M	1	25.59	33.63
KPARA_00239	sp3_Vakona	M	2	25.26	33.13
KPARA_00239	sp3_Vakona	M	3	25.28	32.15
KPARA_00239	sp3_Vakona	M	4	24.83	31.5
KPARA_00239	sp3_Vakona	M	5	23.93	31.11
KPARA_00239	sp3_Vakona	M	6	23.08	30.39
KPARA_00239	sp3_Vakona	M	7	22.87	28.56
KPARA_00239	sp3_Vakona	M	8	23.92	27.48
KPARA_00239	sp3_Vakona	M	9	26.1	26.59
KPARA_00239	sp3_Vakona	M	10	25.31	26.53
KPARA_00239	sp3_Vakona	M	11	24.53	28.53
KPARA_00239	sp3_Vakona	M	12	24.62	28.97
KPARA_00239	sp3_Vakona	M	13	25.43	29.73
KPARA_00239	sp3_Vakona	M	14	25.69	30.53
KPARA_00239	sp3_Vakona	M	15	26.25	31.58
KPARA_00239	sp3_Vakona	M	16	26.45	31.77
KPARA_00239	sp3_Vakona	M	17	26.74	32.39
KPARA_00239	sp3_Vakona	M	18	26.43	33.77
KPARA_00240	sp3_Vakona	M	1	25.9	34.52
KPARA_00240	sp3_Vakona	M	2	25.66	33.97
KPARA_00240	sp3_Vakona	M	3	25.73	33.27
KPARA_00240	sp3_Vakona	M	4	25.3	32.41
KPARA_00240	sp3_Vakona	M	5	24.49	31.99
KPARA_00240	sp3_Vakona	M	6	23.5	31.33
KPARA_00240	sp3_Vakona	M	7	23.3	29.15
KPARA_00240	sp3_Vakona	M	8	24.33	28.07
KPARA_00240	sp3_Vakona	M	9	26.58	27.2
KPARA_00240	sp3_Vakona	M	10	25.81	27.17
KPARA_00240	sp3_Vakona	M	11	25.1	29.45
KPARA_00240	sp3_Vakona	M	12	25.16	29.76
KPARA_00240	sp3_Vakona	M	13	26.03	30.78
KPARA_00240	sp3_Vakona	M	14	26.06	31.2
KPARA_00240	sp3_Vakona	M	15	26.49	32.4
KPARA_00240	sp3_Vakona	M	16	26.94	32.92
KPARA_00240	sp3_Vakona	M	17	27.12	33.42
KPARA_00240	sp3_Vakona	M	18	27.03	34.77
MT_207084	sp3_Vakona	M	1	26.61	33.42
MT_207084	sp3_Vakona	M	2	26.72	32.73
MT_207084	sp3_Vakona	M	3	26.85	32.17
MT_207084	sp3_Vakona	M	4	26.59	31.15
MT_207084	sp3_Vakona	M	5	25.56	30.44
MT_207084	sp3_Vakona	M	6	24.9	29.52
MT_207084	sp3_Vakona	M	7	25.06	27.74
MT_207084	sp3_Vakona	M	8	25.85	27.01
MT_207084	sp3_Vakona	M	9	28.53	26.6
MT_207084	sp3_Vakona	M	10	28.17	26.44
MT_207084	sp3_Vakona	M	11	26.87	28.17
MT_207084	sp3_Vakona	M	12	26.85	28.63
MT_207084	sp3_Vakona	M	13	27.55	29.65
MT_207084	sp3_Vakona	M	14	27.63	30.62
MT_207084	sp3_Vakona	M	15	27.78	31.62
MT_207084	sp3_Vakona	M	16	28.15	32.3
MT_207084	sp3_Vakona	M	17	28.15	32.98
MT_207084	sp3_Vakona	M	18	27.67	33.91
