# Supplementary material for: Discovering unknown Madagascar biodiversity: integrative taxonomy of raft spiders (Pisauridae: Dolomedes)
Source: PeerJ. 2024 Feb 27;12:e16781. doi: 10.7717/peerj.16781 (PMC10906265; doi:10.7717/peerj.16781)
Supplement: Supplemental Information 12 — The raw measurements, landmark coordinates, and the R code for morphological analyses. An aligned COI matrix is also included. [file peerj-12-16781-s012.zip › Supplementary_material_aligned_COI_matrix.nex]

#NEXUS
begin taxa;
	dimensions ntax=58;
	taxlabels
	D_juv_KPARA00186[&Created=Fri Jul 14 10:47:36 CEST 2023]
	D_juv_KPARA00187[&Created=Fri Jul 14 10:47:36 CEST 2023]
	D_juv_KPARA00195[&Created=Fri Jul 14 10:47:36 CEST 2023]
	D_juv_KPARA00196[&Created=Fri Jul 14 10:47:36 CEST 2023]
	D_juv_KPARA00212[&Created=Fri Jul 14 10:47:36 CEST 2023]
	D_juv_KPARA00213[&Created=Fri Jul 14 10:47:36 CEST 2023]
	D_juv_KPARA00226[&Created=Fri Jul 14 10:47:36 CEST 2023]
	D_juv_KPARA00214[&Created=Fri Jul 14 10:47:36 CEST 2023]
	D_kalanoro_KPARA00184[&Created=Fri Jul 14 10:47:36 CEST 2023]
	D_kalanoro_KPARA00185[&Created=Fri Jul 14 10:47:36 CEST 2023]
	D_kalanoro_KPARA00193[&Created=Fri Jul 14 10:47:36 CEST 2023]
	D_kalanoro_KPARA00201[&Created=Fri Jul 14 10:47:36 CEST 2023]
	D_kalanoro_KPARA00228[&Created=Fri Jul 14 10:47:36 CEST 2023]
	D_kalanoro_KPARA00231[&Created=Fri Jul 14 10:47:36 CEST 2023]
	D_kalanoro_KPARA00207[&Created=Fri Jul 14 10:47:36 CEST 2023]
	D_kalanoro_KPARA00208[&Created=Fri Jul 14 10:47:36 CEST 2023]
	D_raptor_ABARA00394[&Created=Fri Jul 14 10:47:36 CEST 2023]
	D_MADsp1_KPARA00215[&Created=Fri Jul 14 10:47:36 CEST 2023]
	D_MADsp1_KPARA00216[&Created=Fri Jul 14 10:47:36 CEST 2023]
	D_MADsp1_KPARA00217[&Created=Fri Jul 14 10:47:36 CEST 2023]
	D_MADsp1_KPARA00225[&Created=Fri Jul 14 10:47:36 CEST 2023]
	D_MADsp1_KPARA00172[&Created=Fri Jul 14 10:47:36 CEST 2023]
	D_MADsp1_KPARA00173[&Created=Fri Jul 14 10:47:36 CEST 2023]
	D_MADsp1_KPARA00174[&Created=Fri Jul 14 10:47:36 CEST 2023]
	D_MADsp1_KPARA00175[&Created=Fri Jul 14 10:47:36 CEST 2023]
	D_MADsp1_KPARA00211[&Created=Fri Jul 14 10:47:36 CEST 2023]
	D_MADsp1_KPARA00246[&Created=Fri Jul 14 10:47:36 CEST 2023]
	D_MADsp1_KPARA00408[&Created=Fri Jul 14 10:47:36 CEST 2023]
	D_MADsp2_KPARA00192[&Created=Fri Jul 14 10:47:36 CEST 2023]
	D_MADsp2_KPARA00194[&Created=Fri Jul 14 10:47:36 CEST 2023]
	D_MADsp2_KPARA00227[&Created=Fri Jul 14 10:47:36 CEST 2023]
	D_MADsp2_KPARA00232[&Created=Fri Jul 14 10:47:36 CEST 2023]
	D_MADsp2_KPARA00233[&Created=Fri Jul 14 10:47:36 CEST 2023]
	D_MADsp2_KPARA00202[&Created=Fri Jul 14 10:47:36 CEST 2023]
	D_MADsp2_KPARA00247[&Created=Fri Jul 14 10:47:36 CEST 2023]
	D_MADsp2_KPARA00251[&Created=Fri Jul 14 10:47:36 CEST 2023]
	D_MADsp2_KPARA00252[&Created=Fri Jul 14 10:47:36 CEST 2023]
	D_MADsp2_KPARA00129[&Created=Fri Jul 14 10:47:36 CEST 2023]
	D_MADsp2_KPARA00130[&Created=Fri Jul 14 10:47:36 CEST 2023]
	D_MADsp2_KPARA00144[&Created=Fri Jul 14 10:47:36 CEST 2023]
	D_MADsp2_KPARA00153[&Created=Fri Jul 14 10:47:36 CEST 2023]
	D_MADsp2_KPARA00166[&Created=Fri Jul 14 10:47:36 CEST 2023]
	D_MADsp2_KPARA00234[&Created=Fri Jul 14 10:47:36 CEST 2023]
	D_MADsp2_KPARA00235[&Created=Fri Jul 14 10:47:36 CEST 2023]
	D_MADsp4_KPARA00248[&Created=Fri Jul 14 10:47:36 CEST 2023]
	D_MADsp4_KPARA00249[&Created=Fri Jul 14 10:47:36 CEST 2023]
	D_MADsp4_KPARA00250[&Created=Fri Jul 14 10:47:36 CEST 2023]
	D_MADsp4_KPARA00253[&Created=Fri Jul 14 10:47:36 CEST 2023]
	D_MADsp4_KPARA00254[&Created=Fri Jul 14 10:47:36 CEST 2023]
	D_MADsp3_N_KPARA00157[&Created=Fri Jul 14 10:47:36 CEST 2023]
	D_MADsp3_N_KPARA00158[&Created=Fri Jul 14 10:47:36 CEST 2023]
	D_MADsp3_N_KPARA00163[&Created=Fri Jul 14 10:47:36 CEST 2023]
	D_MADsp3_N_KPARA00258[&Created=Fri Jul 14 10:47:36 CEST 2023]
	D_MADsp3_E_KPARA00238[&Created=Fri Jul 14 10:47:36 CEST 2023]
	D_MADsp3_E_KPARA00239[&Created=Fri Jul 14 10:47:36 CEST 2023]
	D_MADsp3_E_KPARA00240[&Created=Fri Jul 14 10:47:36 CEST 2023]
	D_MADsp3_E_KPARA00242[&Created=Fri Jul 14 10:47:36 CEST 2023]
	D_MADsp3_E_KPARA00243[&Created=Fri Jul 14 10:47:36 CEST 2023]
;
end;
begin characters;
	dimensions nchar=1192;
	format datatype=dna missing=? gap=-;
	matrix
	D_juv_KPARA00186	-------------------------------------------------------------------------------------------------AGTTACTGCACATGCTTTTGTTATAATTTTTTTTATAGTAATGCCTATTTTAATTGGAGGCTTTGGAAATTGATTAATTCCTTTAATATTAGGTGCTCCTGATATATCATTTCCTCGAATAAATAATTTATCTTTTTGATTATTACCTCCTTCTTTGTTTTTATTATTTATATCTTCTATAGTAGAAATAGGAGTTGGAGCAGGTTGAACTGTTTATCCTCCTTTAGCTTCTAGAGTTGGTCATATAGGAAGATCTATAGATTTTGCTATTTTTTCTTTACATTTAGCTGGGGCTTCTTCTA…
	D_juv_KPARA00187	---------------------------------------------------------------------TAGGTGATGATCATTTATATAATGTTGTAGTTACTGCACATGCTTTCGTTATAATTTTTTTTATAGTAATGCCTATTTTAATTGGAGGCTTTGGAAATTGATTAATTCCTTTAATATTAGGTGCTCCTGATATATCATTTCCTCGAATAAATAATTTATCTTTTTGATTATTACCTCCTTCTTTGTTTTTATTATTTATATCTTCTATAGTAGAAATAGGAGTTGGAGCAGGTTGAACTGTTTATCCTCCTTTAGCTTCTAGAGTTGGTCATATAGGAAGATCTATAGATTTTGCTATTTTTTCTTTACATTTAGCTGGGGCTTCTTCTA…
	D_juv_KPARA00195	------------------------------------------------------------------------------------------------------------------TTGTTATAATTTTTTTTATAGTAATGCCTATTTTAATTGGGGGTTTTGGAAATTGATTAATTCCTTTAATATTAGGTGCCCCTGATATATCATTTCCTCGAATAAATAATTTATCTTTTTGATTATTACCTCCTTCTTTATTTTTATTATTTATATCTTCTATAGTAGAAATAGGAGTTGGAGCAGGTTGAACTGTTTATCCTCCTTTAGCTTCTAGAGTTGGTCATATAGGAAGATCTATAGATTTTGCTATTTTTTCTTTACATTTAGCTGGGGCTTCTTCTA…
	D_juv_KPARA00196	-----------------------------------------------------------------------GGTGATGATCATTTATATAATGTTGTAGTTACTGCACATGCTTTTGTTATAATTTTTTTTATAGTAATGCCTATTTTAATTGGGGGCTTTGGAAATTGATTAATTCCTTTAATATTAGGTGCTCCTGATATATCATTTCCTCGAATAAATAATTTATCTTTTTGATTATTACCTCCTTCTTTATTTTTATTATTTATATCTTCTATAGTAGAAATAGGAGTTGGAGCAGGTTGAACTGTTTATCCTCCTTTAGCTTCTAGAGTTGGTCATATAGGAAGATCTATAGATTTTGCTATTTTTTCTTTACATTTAGCTGGGGCTTCTTCTA…
	D_juv_KPARA00212	---------------------------------------------------------------------TAGGTGATGATCATTTATATAATGTTGTAGTTACTGCACATGCTTTTGTTATAATTTTTTTTATAGTAATGCCTATTTTAATTGGGGGTTTTGGAAATTGATTAATTCCTTTAATATTAGGTGCCCCTGATATATCATTTCCTCGAATAAATAATTTATCTTTTTGATTATTACCTCCTTCTTTATTTTTATTATTTATATCTTCTATAGTAGAAATAGGAGTTGGAGCAGGTTGAACTGTTTATCCTCCTTTAGCTTCTAGAGTTGGTCATATAGGAAGATCTATAGATTTTGCTATTTTTTCTTTACATTTAGCTGGGGCTTCTTCTA…
	D_juv_KPARA00213	-----------------------------------------------------------------------------------------------GTAGTTACTGCACATGCTTTTGTTATAATTTTTTTTATAGTAATGCCTATTTTAATTGGGGGCTTTGGAAATTGATTAATTCCTTTAATATTAGGTGCTCCTGATATATCATTTCCTCGAATAAATAATTTATCTTTTTGATTATTACCTCCTTCTTTATTTTTATTATTTATATCTTCTATAGTAGAAATAGGAGTTGGAGCAGGTTGAACTGTTTATCCTCCTTTAGCTTCTAGAGTTGGTCATATAGGAAGATCTATAGATTTTGCTATTTTTTCTTTACATTTAGCTGGGGCTTCTTCTA…
	D_juv_KPARA00226	--------------------------------------------------------------------------------------------GTTGTAGTTACTGCACATGCTTTTGTTATAATTTTTTTTATAGTAATACCTATTTTAATTGGAGGTTTTGGAAATTGATTAATTCCTTTAATATTAGGTGCTCCTGATATATCTTTTCCTCGAATAAATAATTTATCTTTTTGATTATTACCTCCTTCTCTATTTTTATTATTTATATCTTCTATAGTAGAAATAGGGGTTGGGGCAGGTTGAACTGTTTATCCTCCTTTAGCTTCTAGAGTTGGTCATATAGGAAGATCTATAGATTTTGCTATTTTTTCTTTACATTTAGCTGGGGCTTCTTCTA…
	D_juv_KPARA00214	--------------------------------------------------------------------------------------------------------GCACATGCTTTTGTTATAATTTTTTTTATAGTAATGCCTATTTTAATTGGAGGTTTTGGAAATTGATTAATTCCTTTAATATTAGGTGCTCCTGATATATCATTTCCTCGAATAAATAATTTATCTTTTTGATTATTACCTCCTTCTTTGTTTTTATTATTTATATCTTCTATAGTAGAAATAGGAGTTGGAGCAGGTTGAACTGTTTATCCTCCTTTAGCTTCTAGAGTTGGTCATATAGGAAGATCTATAGATTTTGCTATTTTTTCTTTACATTTAGCTGGGGCTTCTTCTA…
	D_kalanoro_KPARA00184	GATCTGCTATAGTAGGTACAGCTATAAGAGTATTAATTCGAATAGAATTAGGAAATCCTGGGAGACTTTTAGGTGATGATCATTTATATAATGTTGTAGTTACTGCACATGCTTTTGTTATAATTTTTTTTATAGTAATGCCTATTTTAATTGGGGGCTTTGGAAATTGATTAATTCCTTTAATATTAGGTGCTCCTGATATATCATTTCCTCGAATAAATAATTTATCTTTTTGATTATTACCTCCTTCTTTATTTTTATTATTTATATCTTCTATAGTAGAAATAGGAGTTGGAGCAGGTTGAACTGTTTATCCTCCTTTAGCTTCTAGAGTTGGTCATATAGGAAGATCTATAGATTTTGCTATTTTTTCTTTACATTTAGCTGGGGCTTCTTCTA…
	D_kalanoro_KPARA00185	GATCTGCTATAGTAGGTACAGCTATAAGAGTATTAATTCGAATAGAATTAGGAAATCCTGGGAGACTTTTAGGTGATGATCATTTATATAATGTTGTAGTTACTGCACATGCTTTTGTTATAATTTTTTTTATAGTAATGCCTATTTTAATTGGAGGCTTTGGAAATTGATTAATTCCTTTAATATTAGGTGCTCCTGATATATCATTTCCTCGAATAAATAATTTATCTTTTTGATTATTACCTCCTTCTTTGTTTTTATTATTTATATCTTCTATAGTAGAAATAGGAGTTGGAGCAGGTTGAACTGTTTATCCTCCTTTAGCTTCTAGAGTTGGTCATATAGGAAGATCTATAGATTTTGCTATTTTTTCTTTACATTTAGCTGGGGCTTCTTCTA…
	D_kalanoro_KPARA00193	GATCTGCTATAGTAGGTACAGCTATAAGAGTATTAATTCGAATAGAATTAGGAAATCCTGGGAGACTTTTAGGTGATGATCATTTATATAATGTTGTAGTTACTGCACATGCTTTTGTTATAATTTTTTTTATAGTAATGCCTATTTTAATTGGGGGCTTTGGAAATTGATTAATTCCTTTAATATTAGGTGCTCCTGATATATCATTTCCTCGAATAAATAATTTATCTTTTTGATTATTACCTCCTTCTTTATTTTTATTATTTATATCTTCTATAGTAGAAATAGGAGTTGGAGCAGGTTGAACTGTTTATCCTCCTTTAGCTTCTAGAGTTGGTCATATAGGAAGATCTATAGATTTTGCTATTTTTTCTTTACATTTAGCTGGGGCTTCTTCTA…
	D_kalanoro_KPARA00201	--------------------------------------------------------------------------------------------------------GCACATGCTTTTGTTATAATTTTTTTTATAGTAATGCCTATTTTAATTGGAGGCTTTGGAAATTGATTAATTCCTTTAATATTAGGTGCTCCTGATATATCATTTCCTCGAATAAATAATTTATCTTTTTGATTATTACCTCCTTCTTTGTTTTTATTATTTATATCTTCTATAGTAGAAATAGGAGTTGGAGCAGGTTGAACTGTTTATCCTCCTTTAGCTTCTAGAGTTGGTCATATAGGAAGATCTATAGATTTTGCTATTTTTTCTTTACATTTAGCTGGGGCTTCTTCTA…
	D_kalanoro_KPARA00228	GATCTGCTATAGTAGGTACAGCTATAAGAGTATTAATTCGAATAGAATTAGGAAATCCTGGGAGACTTTTAGGTGATGATCATTTATATAATGTTGTAGTTACTGCACATGCTTTTGTTATAATTTTTTTTATAGTAATGCCTATTTTAATTGGGGGCTTTGGAAATTGATTAATTCCTTTAATATTAGGTGCTCCTGATATATCATTTCCTCGAATAAATAATTTATCTTTTTGATTATTACCTCCTTCTTTATTTTTATTATTTATATCTTCTATAGTAGAAATAGGAGTTGGAGCAGGTTGAACTGTTTATCCTCCTTTAGCTTCTAGAGTTGGTCATATAGGAAGATCTATAGATTTTGCTATTTTTTCTTTACATTTAGCTGGGGCTTCTTCTA…
	D_kalanoro_KPARA00231	--------------------------------------------------------------------------------------------GTTGTAGTTACTGCACATGCTTTTGTTATAATTTTTTTTATAGTAATGCCTATTTTAATTGGAGGCTTTGGAAATTGATTAATTCCTTTAATATTAGGTGCTCCTGATATATCATTTCCTCGAATAAATAATTTATCTTTTTGATTATTACCTCCTTCTTTGTTTTTATTATTTATATCTTCTATAGTAGAAATAGGAGTTGGAGCAGGTTGAACTGTTTATCCTCCTTTAGCTTCTAGAGTTGGTCATATAGGAAGATCTATAGATTTTGCTATTTTTTCTTTACATTTAGCTGGGGCTTCTTCTA…
	D_kalanoro_KPARA00207	GATCTGCTATAGTAGGTACAGCTATAAGAGTATTAATTCGAATAGAATTAGGAAATCCTGGGAGACTTTTAGGTGATGATCATTTATATAATGTTGTAGTTACTGCACATGCTTTTGTTATAATTTTTTTTATAGTAATGCCTATTTTAATTGGGGGCTTTGGAAATTGATTAATTCCTTTAATATTAGGTGCTCCTGATATATCATTTCCTCGAATAAATAATTTATCTTTTTGATTATTACCTCCTTCTTTATTTTTATTATTTATATCTTCTATAGTAGAAATAGGAGTTGGAGCAGGTTGAACTGTTTATCCTCCTTTAGCTTCTAGAGTTGGTCATATAGGAAGATCTATAGATTTTGCTATTTTTTCTTTACATTTAGCTGGGGCTTCTTCTA…
	D_kalanoro_KPARA00208	----------------------------------------AATAGAATTAGGAAATCCTGGGAGACTTTTAGGTGATGATCATTTATATAATGTTGTAGTTACTGCACATGCTTTTGTTATAATTTTTTTTATAGTAATGCCTATTTTAATTGGAGGCTTTGGAAATTGATTAATTCCTTTAATATTAGGTGCTCCTGATATATCATTTCCTCGAATAAATAATTTATCTTTTTGATTATTACCTCCTTCTTTGTTTTTATTATTTATATCTTCTATAGTAGAAATAGGAGTTGGAGCAGGTTGAACTGTTTATCCTCCTTTAGCTTCTAGAGTTGGTCATATAGGAAGATCTATAGATTTTGCTATTTTTTCTTTACATTTAGCTGGGGCTTCTTCTA…
	D_raptor_ABARA00394	GATCTGCTATAGTAGGTACAGCTATAAGTGTATTAATTCGAATAGAGTTAGGAAATTCTGGTAGATTATTAGGTGATGATCATTTATATAATGTTATAGTTACTGCTCATGCTTTTGTAATGATTTTTTTTATAGTAATACCAATTTTAATTGGTGGTTTTGGGAATTGATTAGTTCCTTTAATATTGGGTGCTCCTGATATATCTTTTCCTCGAATAAATAATTTATCTTTTTGATTATTACCTCCTTCTTTATTTTTGTTATTTATATCTTCTATAGTGGAAATAGGAGTTGGAGCAGGATGAACTGTTTATCCTCCTTTAGCTTCTAGAGTTGGTCATATAGGAAGATCTATGGATTTTGCTATTTTTTCTTTACACTTGGCTGGGGCTTCTTCTA…
	D_MADsp1_KPARA00215	-----GCTATAGTGGGTACAGCTATAAGAATGTTAATTCGAATGGAATTAGGAAATCCTGGAAGACTTTTAGGTGATAGTCATTTATATAATGTTATAGTTACTGCTCATGCTTTTGTTATGATTTTTTTTATAGTGATACCAATTTTAATTGGTGGTTTTGGAAATTGATTGGTTCCTTTAATGTTAGGGGCACCTGATATATCATTTCCTCGAATGAATAATTTGTCTTTTTGGTTATTACCTCCTTCTTTATTTTTATTATTTATATCATCTATAGTAGAGATAGGGGTGGGAGCAGGTTGAACTGTTTACCCTCCTTTAGCTTCTACAGTTGGGCATATAGGAAGATCAATAGATTTTGCTATTTTTTCTTTACATTTGGCTGGGGCTTCTTCTA…
	D_MADsp1_KPARA00216	-------------------------------------------------------------------------------------------------------------------------------------------------------------------------------------------------------------------------------------------------------------------------------------AGTAGAGATAGGGGTGGGAGCAGGTTGGACTGTTTACCCTCCTTTAGCTTCTACAGTTGGGCATATAGGAAGATCAATAGATTTTGCTATTTTTTCTTTACATTTGGCTGGGGCTTCTTCTA…
	D_MADsp1_KPARA00217	-------------------------------GTTAATTCGAATGGAATTAGGAAATCCTGGAAGACTCTTAGGTGATAGTCATTTATATAATGTTATAGTTACTGCTCATGCTTTTGTTATGATTTTTTTTATAGTAATACCAATTTTAATTGGTGGTTTTGGAAATTGATTGGTTCCTTTAATGTTAGGGGCACCTGATATATCATTTCCTCGAATGAATAATTTGTCTTTTTGGTTATTACCTCCTTCTTTATTTTTATTATTTATATCATCTATAGTGGAAATAGGGGTTGGAGCAGGTTGAACTGTTTACCCTCCTTTAGCTTCTACAGTTGGGCATATAGGAAGATCAATAGATTTTGCTATTTTTTCTTTACATTTGGCTGGGGCTTCTTCTA…
	D_MADsp1_KPARA00225	GATCTGCAATAGTGGGTACAGCTATAAGAATATTAATTCGAATAGAATTAGGAAATCCTGGAAGACTCTTAGGTGATAGTCATTTATATAATGTTATAGTTACTGCTCATGCTTTTGTTATGATTTTTTTTATAGTAATACCAATTTTAATTGGTGGTTTTGGAAATTGATTGGTTCCTTTAATGTTAGGGGCACCTGATATATCATTTCCTCGAATGAATAATTTGTCTTTTTGGTTATTACCTCCTTCTTTATTTTTATTATTTATATCATCTATAGTGGAGATAGGGGTTGGAGCAGGTTGAACTGTTTACCCTCCTTTAGCTTCTACAGTTGGGCATATAGGAAGATCAATAGATTTTGCTATTTTTTCTTTACATTTGGCTGGGGCTTCTTCTA…
	D_MADsp1_KPARA00172	-------------------------AAGAATGTTAATTCGAATGGAATTAGGAAATCCTGGAAGACTTTTAGGTGATAGTCATTTATATAATGTTATAGTTACTGCTCATGCTTTTGTTATGATTTTTTTTATAGTGATACCAATTTTAATTGGTGGTTTTGGAAATTGATTGGTTCCTTTAATGTTAGGGGCACCTGATATATCATTTCCTCGAATGAATAATTTGTCTTTTTGGTTATTACCTCCTTCTTTATTTTTATTATTTATATCATCTATAGTAGAGATAGGGGTGGGAGCAGGTTGAACTGTTTACCCTCCTTTAGCTTCTACAGTTGGGCATATAGGAAGATCAATAGATTTTGCTATTTTTTCTTTACATTTGGCTGGGGCTTCTTCTA…
	D_MADsp1_KPARA00173	GATCTGCTATAGTGGGTACAGCTATAAGAATGTTAATTCGAATGGAATTAGGAAATCCTGGAAGACTTTTAGGTGATAGTCATTTATATAATGTTATAGTTACTGCTCATGCTTTTGTTATGATTTTTTTTATAGTGATACCAATTTTAATTGGTGGTTTTGGAAATTGATTGGTTCCTTTAATGTTAGGGGCACCTGATATATCATTTCCTCGAATGAATAATTTGTCTTTTTGGTTATTACCTCCTTCTTTATTTTTATTATTTATATCATCTATAGTAGAGATAGGGGTGGGAGCAGGTTGAACTGTTTACCCTCCTTTAGCTTCTACAGTTGGGCATATAGGAAGATCAATAGATTTTGCTATTTTTTCTTTACATTTGGCTGGGGCTTCTTCTA…
	D_MADsp1_KPARA00174	GATCTGCTATAGTGGGTACGGCTATAAGAATGTTAATTCGAATGGAATTAGGAAATCCTGGAAGACTTTTAGGTGATAGTCATTTATATAATGTTATAGTTACTGCTCATGCTTTTGTTATGATTTTTTTTATAGTAATACCAATTTTAATTGGTGGTTTTGGAAATTGATTGGTTCCTTTAATGTTAGGGGCACCTGATATATCATTTCCTCGAATGAATAATTTGTCTTTTTGGTTATTACCTCCTTCTTTATTTTTATTATTTATATCATCTATAGTAGAGATAGGGGTGGGAGCAGGTTGAACTGTTTATCCTCCTTTAGCTTCTACAGTTGGGCATATAGGAAGATCAATAGATTTTGCTATTTTTTCTTTACATTTAGCTGGGGCTTCTTCTA…
	D_MADsp1_KPARA00175	--TCTGCTATAGTGGGTACAGCTATAAGAATGTTAATTCGAATGGAATTAGGAAATCCTGGAAGACTTTTAGGTGATAGTCATTTATATAATGTTATAGTTACTGCTCATGCTTTTGTTATGATTTTTTTTATAGTGATACCAATTTTAATTGGTGGTTTTGGAAATTGATTGGTTCCTTTAATGTTAGGGGCACCTGATATATCATTTCCTCGAATGAATAATTTGTCTTTTTGGTTATTACCTCCTTCTTTATTTTTATTATTTATATCATCTATAGTAGAGATAGGGGTGGGAGCAGGTTGAACTGTTTATCCTCCTTTAGCTTCTACAGTTGGGCATATAGGAAGATCAATAGATTTTGCTATTTTTTCTTTACATTTGGCTGGGGCTTCTTCTA…
	D_MADsp1_KPARA00211	--------------------------------------------------------------------TTAGGTGATAGTCATTTATATAATGTTATAGTTACTGCTCATGCTTTTGTTATGATTTTTTTTATAGTAATACCAATTTTAATTGGTGGTTTTGGAAATTGATTGGTTCCTTTAATGTTAGGGGCACCTGATATATCATTTCCTCGAATGAATAATTTGTCTTTTTGGTTATTACCTCCTTCTTTATTTTTATTATTTATATCATCTATAGTAGAGATAGGGGTGGGAGCAGGTTGAACTGTTTATCCTCCTTTAGCTTCTACAGTTGGGCATATAGGAAGATCAATAGATTTTGCTATTTTTTCTTTACATTTAGCTGGGGCTTCTTCTA…
	D_MADsp1_KPARA00246	-----GCTATAGTGGGTACAGCTATAAGAATGTTAATTCGAATGGAATTAGGAAATCCTGGAAGACTTTTAGGTGATAGTCATTTATATAATGTTATAGTTACTGCTCATGCTTTTGTTATGATTTTTTTTATAGTGATACCAATTTTAATTGGTGGTTTTGGAAATTGATTGGTTCCTTTAATGTTAGGGGCACCTGATATATCATTTCCTCGAATGAATAATTTGTCTTTTTGGTTATTACCTCCTTCTTTATTTTTATTATTTATATCATCTATAGTAGAGATAGGGGTGGGAGCAGGTTGAACTGTTTACCCTCCTTTAGCTTCTACAGTTGGGCATATAGGAAGATCAATAGATTTTGCTATTTTTTCTTTACATTTGGCTGGGGCTTCTTCTA…
	D_MADsp1_KPARA00408	GATCTGCTATAGTGGGTACAGCTATAAGAATGTTAATTCGAATGGAATTAGGAAATCCTGGAAGACTTTTAGGTGATAGTCATTTATATAATGTTATAGTTACTGCTCATGCTTTTGTTATGATTTTTTTTATAGTGATACCAATTTTAATTGGTGGTTTTGGAAATTGATTGGTTCCTTTAATGTTAGGGGCACCTGATATATCATTTCCTCGAATGAATAATTTGTCTTTTTGGTTATTACCTCCTTCTTTATTTTTATTATTTATATCATCTATAGTAGAGATAGGGGTGGGAGCAGGTTGAACTGTTTACCCTCCTTTAGCTTCTACAGTTGGGCATATAGGAAGATCAATAGATTTTGCTATTTTTTCTTTACATTTGGCTGGGGCTTCTTCTA…
	D_MADsp2_KPARA00192	----------------------------------------------------------------------AGGTGATGATCATTTATATAATGTTGTAGTTACTGCACATGCTTTTGTTATAATTTTTTTTATAGTAATACCTATTTTAATTGGAGGTTTTGGAAATTGATTAATTCCTTTAATATTAGGTGCTCCTGATATATCTTTTCCTCGAATAAATAATTTATCTTTTTGATTATTACCTCCTTCTCTATTTTTATTATTTATATCTTCTATAGTAGAAATAGGAGTTGGGGCAGGTTGAACTGTTTATCCTCCTTTAGCTTCTAGAGTTGGTCATATAGGAAGATCTATAGATTTTGCTATTTTTTCTTTACATTTAGCTGGGGCTTCTTCTA…
	D_MADsp2_KPARA00194	---CTGCTATAGTAGGTACAGCTATAAGAGTATTAATTCGAATAGAATTAGGAAATCCTGGAAGACTTTTAGGTGATGATCATTTATATAATGTTGTAGTTACTGCACATGCTTTTGTTATAATTTTTTTTATAGTAATACCTATTTTAATTGGAGGTTTTGGAAATTGATTAATTCCTTTAATATTAGGTGCTCCTGATATATCTTTTCCTCGAATAAATAATTTATCTTTTTGATTATTACCTCCTTCTCTATTTTTATTATTTATATCTTCTATAGTAGAAATAGGGGTTGGGGCAGGTTGAACTGTTTATCCTCCTTTAGCTTCTAGAGTTGGTCATATAGGAAGATCTATAGATTTTGCTATTTTTTCTTTACATTTAGCTGGGGCTTCTTCTA…
	D_MADsp2_KPARA00227	GATCTGCTATAGTAGGTACAGCTATAAGAGTATTAATTCGAATAGAATTAGGAAATCCTGGAAGACTTTTAGGTGATGATCATTTATATAATGTTGTAGTTACTGCACATGCTTTTGTTATAATTTTTTTTATAGTAATACCTATTTTAATTGGAGGTTTTGGAAATTGATTAATTCCTTTAATATTAGGTGCTCCTGATATATCTTTTCCTCGAATAAATAATTTATCTTTTTGATTATTACCTCCTTCTCTATTTTTATTATTTATATCTTCTATAGTAGAAATAGGAGTTGGGGCGGGTTGGACTGTTTATCCTCCTTTAGCTTCTAGAGTTGGTCATATAGGAAGATCTATAGATTTTGCTATTTTTTCTTTACATTTAGCTGGGGCTTCTTCTA…
	D_MADsp2_KPARA00232	--------------------------------------------------------------------------------------------GTTGTAGTTACTGCACATGCTTTTGTTATAATTTTTTTTATAGTAATACCTATTTTAATTGGAGGTTTTGGAAATTGATTAATTCCTTTAATATTAGGTGCTCCTGATATATCTTTTCCTCGAATAAATAATTTATCTTTTTGATTATTACCTCCTTCTCTATTTTTATTATTTATATCTTCTATAGTAGAAATAGGGGTTGGGGCAGGTTGAACTGTTTATCCTCCTTTAGCTTCTAGAGTTGGTCATATAGGAAGATCTATAGATTTTGCTATTTTTTCTTTACATTTAGCTGGGGCTTCTTCTA…
	D_MADsp2_KPARA00233	GATCTGCTATAGTAGGTACAGCTATAAGAGTATTAATTCGAATAGAATTAGGAAATCCTGGAAGACTTTTAGGTGATGATCATTTATATAATGTTGTAGTTACTGCACATGCTTTTGTTATAATTTTTTTTATAGTAATACCTATTTTAATTGGAGGTTTTGGAAATTGATTAATTCCTTTAATATTAGGTGCTCCTGATATATCTTTTCCTCGAATAAATAATTTATCTTTTTGATTATTACCTCCTTCTCTATTTTTATTATTTATATCTTCTATAGTAGAAATAGGAGTTGGGGCAGGTTGAACTGTTTATCCTCCTTTAGCTTCTAGAGTTGGTCATATAGGAAGATCTATAGATTTTGCTATTTTTTCTTTACATTTAGCTGGGGCTTCTTCTA…
	D_MADsp2_KPARA00202	-------------------------------------------------------------------------------------------------------------TGCTTTTGTTATAATTTTTTTTATAGTAATACCTATTTTAATTGGAGGTTTTGGAAATTGATTAATTCCTTTAATATTAGGTGCTCCTGATATATCTTTTCCTCGAATAAATAATTTATCTTTTTGATTATTACCTCCTTCTCTATTTTTATTATTTATATCTTCTATAGTAGAAATAGGAGTTGGGGCGGGTTGAACTGTTTATCCTCCTTTAGCTTCTAGAGTTGGTCATATAGGAAGATCTATAGATTTTGCTATTTTTTCTTTACATTTAGCTGGGGCTTCTTCTA…
	D_MADsp2_KPARA00247	GATCTGCTATAGTAGGTACAGCTATAAGAGTATTAATTCGAATAGAATTAGGAAATCCTGGAAGACTTTTAGGTGATGATCATTTATATAATGTTGTAGTTACTGCACATGCTTTTGTTATAATTTTTTTTATAGTAATACCTATTTTAATTGGAGGTTTTGGAAATTGATTAATTCCTTTAATATTAGGTGCTCCTGATATATCTTTTCCTCGAATAAATAATTTATCTTTTTGATTATTACCTCCTTCTCTATTTTTATTATTTATATCTTCTATAGTAGAAATAGGGGTTGGGGCAGGTTGAACTGTTTATCCTCCTTTAGCTTCTAGAGTTGGTCATATAGGAAGATCTATAGATTTTGCTATTTTTTCTTTACATTTAGCTGGGGCTTCTTCTA…
	D_MADsp2_KPARA00251	GATCTGCTATAGTAGGTACAGCTATAAGAGTATTAATTCGAATAGAATTAGGAAATCCTGGAAGACTTTTAGGTGATGATCATTTATATAATGTTGTAGTTACTGCACATGCTTTTGTTATAATTTTTTTTATAGTAATACCTATTTTAATTGGAGGTTTTGGAAATTGATTAATTCCTTTAATATTAGGTGCTCCTGATATATCTTTTCCTCGAATAAATAATTTATCTTTTTGATTATTACCTCCTTCTCTATTTTTATTATTTATATCTTCTATAGTAGAAATAGGGGTTGGGGCAGGTTGAACTGTTTATCCTCCTTTAGCTTCTAGAGTTGGTCATATAGGAAGATCTATAGATTTTGCTATTTTTTCTTTACATTTAGCTGGGGCTTCTTCTA…
	D_MADsp2_KPARA00252	---------------------------------------GAATAGAATTAGGAAATCCTGGAAGACTTTTAGGTGATGATCATTTATATAATGTTGTAGTTACTGCACATGCTTTTGTTATAATTTTTTTTATAGTAATACCTATTTTAATTGGAGGTTTTGGAAATTGATTAATTCCTTTAATATTAGGTGCTCCTGATATATCTTTTCCTCGAATAAATAATTTATCTTTTTGATTATTACCTCCTTCTCTATTTTTATTATTTATATCTTCTATAGTAGAAATAGGAGTTGGGGCAGGTTGAACTGTTTATCCTCCTTTAGCTTCTAGAGTTGGTCATATAGGAAGATCTATAGATTTTGCTATTTTTTCTTTACATTTAGCTGGGGCTTCTTCTA…
	D_MADsp2_KPARA00129	GATCTGCTATAGTAGGTACAGCTATAAGAGTATTAATTCGAATAGAATTAGGAAATCCTGGGAGACTTTTAGGTGATGATCATTTATATAATGTTGTAGTTACTGCACATGCTTTTGTTATAATTTTTTTTATAGTAATACCTATTTTAATTGGAGGTTTTGGAAATTGATTAATTCCTTTAATATTAGGTGCTCCTGATATATCTTTTCCTCGAATAAATAATTTATCTTTTTGATTATTACCTCCTTCTTTATTTTTATTATTTATATCTTCTATAGTAGAAATAGGAGTTGGGGCAGGTTGAACTGTTTATCCTCCTTTAGCTTCTAGAGTTGGTCATATAGGAAGATCTATAGATTTTGCTATTTTTTCTTTACATTTAGCTGGGGCTTCTTCTA…
	D_MADsp2_KPARA00130	GATCTGCTATAGTAGGTACAGCTATAAGAGTATTAATTCGAATAGAATTAGGAAATCCTGGGAGACTTTTAGGTGATGATCATTTATATAATGTTGTAGTTACTGCACATGCTTTTGTTATAATTTTTTTTATAGTAATACCTATTTTAATTGGAGGTTTTGGAAATTGATTAATTCCTTTAATATTAGGTGCTCCTGATATATCTTTTCCTCGAATAAATAATTTATCTTTTTGATTATTACCTCCTTCTTTATTTTTATTATTTATATCTTCTATAGTAGAAATAGGAGTTGGGGCAGGTTGAACTGTTTATCCTCCTTTAGCTTCTAGAGTTGGTCATATAGGAAGATCTATAGATTTTGCTATTTTTTCTTTACATTTAGCTGGGGCTTCTTCTA…
	D_MADsp2_KPARA00144	GATCTGCTATAGTAGGTACAGCTATAAGAGTATTAATTCGAATAGAATTAGGAAATCCTGGGAGACTTTTAGGTGATGATCATTTATATAATGTTGTAGTTACTGCACATGCTTTTGTTATAATTTTTTTTATAGTAATACCTATTTTAATTGGAGGTTTTGGAAATTGATTAATTCCTTTAATATTAGGTGCTCCTGATATATCTTTTCCTCGAATAAATAATTTATCTTTTTGATTATTACCTCCTTCTTTATTTTTATTATTTATATCTTCTATAGTAGAAATAGGAGTTGGGGCAGGTTGAACTGTTTATCCTCCTTTAGCTTCTAGAGTTGGTCATATAGGAAGATCTATAGATTTTGCTATTTTTTCTTTACATTTAGCTGGGGCTTCTTCTA…
	D_MADsp2_KPARA00153	-------------------------------------TCGAATAGAATTAGGAAATCCTGGGAGACTTTTAGGTGATGATCATTTATATAATGTTGTAGTTACTGCACATGCTTTTGTTATAATTTTTTTTATAGTAATACCTATTTTAATTGGAGGTTTTGGAAATTGATTAATTCCTTTAATATTAGGTGCTCCTGATATATCTTTTCCTCGAATAAATAATTTATCTTTTTGATTATTACCTCCTTCTTTATTTTTATTATTTATATCTTCTATAGTAGAAATAGGAGTTGGGGCAGGTTGAACTGTTTATCCTCCTTTAGCTTCTAGAGTTGGTCATATAGGAAGATCTATAGATTTTGCTATTTTTTCTTTACATTTAGCTGGGGCTTCTTCTA…
	D_MADsp2_KPARA00166	--------------------------------------------------------------------------------------------------------------------------------------GTAATACCTATTTTAATTGGAGGTTTTGGAAATTGATTAATTCCTTTAATATTAGGTGCTCCTGATATATCTTTTCCTCGAATAAATAATTTATCTTTTTGATTATTACCTCCTTCTTTATTTTTATTATTTATATCTTCTATAGTAGAAATAGGAGTTGGGGCAGGTTGAACTGTTTATCCTCCTTTAGCTTCTAGAGTTGGTCATATAGGAAGATCTATAGATTTTGCTATTTTTTCTTTACATTTAGCTGGGGCTTCTTCTA…
	D_MADsp2_KPARA00234	-------------------------------------------------------------------------------------------TGTTGTAGTTACTGCACATGCTTTTGTTATAATTTTTTTTATAGTAATACCTATTTTAATTGGAGGTTTTGGAAATTGATTAATTCCTTTAATATTAGGTGCTCCTGATATATCTTTTCCTCGAATAAATAATTTATCTTTTTGATTGTTACCTCCTTCTCTATTTTTATTATTTATATCTTCTATAGTAGAAATAGGAGTTGGGGCGGGTTGAACTGTTTATCCTCCTTTAGCTTCTAGAGTTGGTCATATAGGAAGATCTATAGATTTTGCTATTTTTTCTTTACATTTAGCTGGGGCTTCTTCTA…
	D_MADsp2_KPARA00235	---CTGCTATAGTAGGTACAGCTATAAGAGTATTAATTCGAATAGAATTAGGAAATCCTGGAAGACTTTTAGGTGATGATCATTTATATAATGTTGTAGTTACTGCACATGCTTTTGTTATAATTTTTTTTATAGTAATACCTATTTTAATTGGAGGTTTTGGAAATTGATTAATTCCTTTAATATTAGGTGCTCCTGATATATCTTTTCCTCGAATAAATAATTTATCTTTTTGATTATTACCTCCTTCTCTATTTTTATTATTTATATCTTCTATAGTAGAAATAGGGGTTGGGGCAGGTTGAACTGTTTATCCTCCTTTAGCTTCTAGAGTTGGTCATATAGGAAGATCTATAGATTTTGCTATTTTTTCTTTACATTTAGCTGGGGCTTCTTCTA…
	D_MADsp4_KPARA00248	GATCTGCTATAGTAGGTACGGCTATAAGAGTATTAATTCGAATAGAGTTAGGAAATCCTGGGAGACTTTTAGGTGATGATCATTTATATAATGTTGTGGTTACTGCACATGCTTTTGTTATAATTTTTTTTATAGTAATACCTATTTTAATTGGGGGCTTTGGAAATTGATTAATTCCTTTAATATTAGGTGCTCCTGATATATCATTTCCTCGAATAAATAATTTGTCTTTTTGATTATTACCTCCTTCTTTATTTTTATTGTTTATATCTTCTATAGTAGAGATAGGAGTTGGAGCAGGTTGAACTGTTTATCCTCCTTTAGCTTCTAGAGTTGGTCATATAGGTAGATCTATAGATTTTGCTATTTTTTCTTTACATTTAGCTGGGGCTTCTTCTA…
	D_MADsp4_KPARA00249	----TGCTATAGTAGGTACGGCTATAAGAGTATTAATTCGAATAGAGTTAGGAAATCCTGGGAGACTATTAGGTGATGATCATTTATATAATGTTGTGGTTACTGCACATGCTTTTGTTATAATTTTTTTTATAGTAATACCTATTTTAATTGGGGGCTTTGGAAATTGATTAATTCCTTTAATATTAGGTGCTCCTGATATATCATTTCCTCGAATAAATAATTTGTCTTTTTGATTATTACCTCCTTCTTTATTTTTATTGTTTATATCTTCTATAGTAGAGATAGGAGTTGGAGCAGGTTGAACTGTTTATCCTCCTTTAGCTTCTAGAGTTGGTCATATAGGTAGATCTATAGATTTTGCTATTTTTTCTTTACATTTAGCTGGGGCTTCTTCTA…
	D_MADsp4_KPARA00250	GATCTGCTATAGTAGGTACGGCTATAAGAGTATTAATTCGAATAGAGTTAGGAAATCCTGGGAGACTTTTAGGTGATGATCATTTATATAATGTTGTGGTTACTGCACATGCTTTTGTTATAATTTTTTTTATAGTAATACCTATTTTAATTGGGGGCTTTGGAAATTGATTAATTCCTTTAATATTAGGTGCTCCTGATATATCATTTCCTCGAATAAATAATTTGTCTTTTTGATTATTACCTCCTTCTTTATTTTTATTGTTTATATCTTCTATAGTAGAGATAGGAGTTGGAGCAGGTTGAACTGTTTATCCTCCTTTAGCTTCTAGAGTTGGTCATATAGGTAGATCTATAGATTTTGCTATTTTTTCTTTACATTTAGCTGGGGCTTCTTCTA…
	D_MADsp4_KPARA00253	----TGCTATAGTAGGTACGGCTATAAGAGTATTAATTCGAATAGAGTTAGGAAATCCTGGGAGACTTTTAGGTGATGATCATTTATATAATGTTGTGGTTACTGCACATGCTTTTGTTATAATTTTTTTTATAGTAATACCTATTTTAATTGGGGGCTTTGGAAATTGATTAATTCCTTTAATATTAGGTGCTCCTGATATATCATTTCCTCGAATAAATAATTTGTCTTTTTGATTATTACCTCCTTCTTTATTTTTATTGTTTATATCTTCTATAGTAGAGATAGGAGTTGGAGCAGGTTGAACTGTTTATCCTCCTTTAGCTTCTAGAGTTGGTCATATAGGTAGATCTATAGATTTTGCTATTTTTTCTTTACATTTAGCTGGGGCTTCTTCTA…
	D_MADsp4_KPARA00254	-----------------------------------------ATAGAGTTAGGAAATCCTGGGAGACTATTAGGTGATGATCATTTATATAATGTTGTGGTTACTGCACATGCTTTTGTTATAATTTTTTTTATAGTAATACCTATTTTAATTGGGGGCTTTGGAAATTGATTAATTCCTTTAATATTAGGTGCTCCTGATATATCATTTCCTCGAATAAATAATTTGTCTTTTTGATTATTACCTCCTTCTTTATTTTTATTGTTTATATCTTCTATAGTAGAGATAGGAGTTGGAGCAGGTTGAACTGTTTATCCTCCTTTAGCTTCTAGAGTTGGTCATATAGGTAGATCTATAGATTTTGCTATTTTTTCTTTACATTTAGCTGGGGCTTCTTCTA…
	D_MADsp3_N_KPARA00157	GATCTGCTATAGTGGGTACGGCTATAAGAGTATTGATTCGTATAGAATTAGGTAATCCTGGAAGACTTTTAGGTGATGATCATTTATATAATGTTATGGTTACTGCACATGCTTTTATTATAATTTTTTTTATAGTAATGCCAATTTTAATTGGTGGTTTTGGTAATTGGTTAATTCCTTTAATATTAGGTGCTCCTGATATATCATTTCCTCGAATAAATAATTTATCTTTTTGATTACTTCCTCCTTCTCTGTTTTTATTATTTATATCTTCTATAGTGGAAATAGGAGTAGGAGCAGGTTGAACCATTTATCCTCCTTTGGCTTCTAGAATTGGTCATATAGGAAGATCTATAGATTTTGCTATTTTTTCTTTACATTTAGCTGGTGCTTCTTCTA…
	D_MADsp3_N_KPARA00158	-----------------------------GTATTGATTCGTATAGAATTAGGTAATCCTGGAAGACTTTTAGGTGATGATCATTTATATAATGTTATGGTTACTGCACATGCTTTTATTATAATTTTTTTTATAGTAATGCCAATTTTAATTGGTGGTTTTGGTAATTGGTTAATTCCTTTAATATTAGGTGCTCCTGATATATCATTTCCTCGAATAAATAATTTATCTTTTTGATTACTTCCTCCTTCTCTGTTTTTATTATTTATATCTTCTATAGTGGAAATAGGAGTAGGAGCAGGTTGAACCATTTATCCTCCTTTGGCTTCTAGAATTGGTCATATAGGAAGATCTATAGATTTTGCTATTTTTTCTTTACATTTAGCTGGTGCTTCTTCTA…
	D_MADsp3_N_KPARA00163	--------------------------------------------------------------------------------------------GTTATGGTTACTGCACATGCTTTTATTATAATTTTTTTTATAGTAATGCCAATTTTAATTGGTGGTTTTGGTAATTGGTTAATTCCTTTAATATTAGGTGCTCCTGATATATCATTTCCTCGAATAAATAATTTATCTTTTTGATTACTTCCTCCTTCTCTGTTTTTATTATTTATATCTTCTATAGTGGAAATAGGAGTAGGAGCAGGTTGAACCATTTATCCTCCTTTGGCTTCTAGAATTGGTCATATAGGAAGATCTATAGATTTTGCTATTTTTTCTTTACATTTAGCTGGTGCTTCTTCTA…
	D_MADsp3_N_KPARA00258	GATCTGCTATAGTGGGTACGGCTATAAGAGTATTGATTCGTATAGAATTAGGTAATCCTGGAAGACTTTTAGGTGATGATCATTTATATAATGTTATGGTTACTGCACATGCTTTTATTATAATTTTTTTTATAGTAATGCCAATTTTAATTGGTGGTTTTGGTAATTGGTTAATTCCTTTAATATTAGGTGCTCCTGATATATCATTTCCTCGAATAAATAATTTATCTTTTTGATTACTTCCTCCTTCTCTGTTTTTATTATTTATATCTTCTATAGTGGAAATAGGAGTAGGAGCAGGTTGAACTATTTATCCTCCTTTGGCTTCTAGAATTGGTCATATAGGAAGATCTATAGATTTTGCTATTTTTTCTTTACATTTAGCTGGTGCTTCTTCTA…
	D_MADsp3_E_KPARA00238	-----------------------------------------------------------------------------GATCATTTATACAATGTTATGGTTACTGCACATGCTTTTATTATAATTTTCTTTATAGTGATACCAATTTTAATTGGTGGTTTTGGTAATTGATTAATTCCTTTAATATTAGGTGCTCCTGATATGTCATTTCCTCGAATAAATAATTTGTCTTTTTGACTGCTTCCTCCTTCTTTGTTTTTATTATTTATATCTTCTATAGTGGAAATAGGAGTAGGAGCAGGTTGAACCATTTATCCTCCTTTGGCTTCTAGAATTGGCCATATAGGAAGATCTATAGATTTTGCTATTTTTTCTTTGCATTTAGCTGGTGCTTCTTCTA…
	D_MADsp3_E_KPARA00239	---CTGCTATAGTGGGTACAGCTATAAGAGTATTAATTCGTATAGAATTAGGTAATCCTGGAAGACTTTTAGGTGATGATCATTTATACAATGTTATGGTTACTGCACATGCTTTTATTATAATTTTCTTTATAGTGATACCAATTTTAATTGGTGGTTTTGGTAATTGATTAATTCCTTTAATATTAGGTGCTCCTGATATATCATTTCCTCGAATAAATAATTTGTCTTTTTGACTGCTTCCTCCTTCTTTGTTTTTATTATTTATATCTTCTATAGTGGAAATAGGAGTAGGAGCAGGTTGAACCATTTATCCTCCTTTGGCTTCTAGAATTGGCCATATAGGAAGATCTATAGATTTTGCTATTTTTTCTTTGCATTTAGCTGGTGCTTCTTCTA…
	D_MADsp3_E_KPARA00240	GATCTGCTATAGTGGGTACAGCTATAAGAGTATTAATTCGTATAGAATTAGGTAATCCTGGAAGACTTTTAGGTGATGATCATTTATACAATGTTATGGTTACTGCACATGCTTTTATTATAATTTTCTTTATAGTGATACCAATTTTAATTGGTGGTTTTGGTAATTGATTAATTCCTTTAATATTAGGTGCTCCTGATATATCATTTCCTCGAATAAATAATTTGTCTTTTTGACTGCTTCCTCCTTCTTTGTTTTTATTATTTATATCTTCTATAGTGGAAATAGGAGTAGGAGCAGGTTGAACCATTTATCCTCCTTTGGCTTCTAGAATTGGCCATATAGGAAGATCTATAGATTTTGCTATTTTTTCTTTGCATTTAGCTGGTGCTTCTTCTA…
	D_MADsp3_E_KPARA00242	GATCTGCTATAGTGGGTACAGCTATAAGAGTATTAATTCGTATAGAATTAGGTAATCCTGGAAGACTTTTAGGTGATGATCATTTATACAATGTTATGGTTACTGCACATGCTTTTATTATAATTTTCTTTATAGTGATACCAATTTTAATTGGTGGTTTTGGTAATTGATTAATTCCTTTAATATTAGGTGCTCCTGATATATCATTTCCTCGAATAAATAATTTGTCTTTTTGACTGCTTCCTCCTTCTTTGTTTTTATTATTTATATCTTCTATAGTGGAAATAGGAGTAGGAGCAGGTTGAACCATTTATCCTCCTTTGGCTTCTAGAATTGGCCATATAGGAAGATCTATAGATTTTGCTATTTTTTCTTTGCATTTAGCTGGTGCTTCTTCTA…
	D_MADsp3_E_KPARA00243	----------------------------------------------------TAATCCTGGAAGACTTTTAGGTGATGATCATTTATACAATGTTATGGTTACTGCACATGCTTTTATTATAATTTTTTTTATAGTAATACCAATTTTAATTGGTGGTTTTGGTAATTGATTAATTCCTTTAATATTAGGTGCTCCTGATATATCATTTCCTCGAATAAATAATTTGTCTTTTTGACTGCTTCCTCCTTCTTTGTTTTTATTATTTATATCTTCTATAGTGGAAATAGGAGTAGGAGCAGGTTGAACCATTTATCCTCCTTTGGCTTCTAGAATTGGCCATATAGGAAGATCTATAGATTTTGCTATTTTTTCTTTACATTTAGCTGGTGCTTCTTCTA…
;
end;
